# Supplementary material for: Neurodegenerative Disease Associated Pathways in the Brains of Triple Transgenic Alzheimer’s Model Mice Are Reversed Following Two Weeks of Peripheral Administration of Fasudil
Source: Int J Mol Sci. 2023 Jul 7;24(13):11219. doi: 10.3390/ijms241311219 (PMC10342807; doi:10.3390/ijms241311219)
Supplement: Supplementary file 1 [file ijms-24-11219-s001.zip]

Archive with 1 entries (1 files):
- ijms-2464707-supplementary.xlsx
