# Supplementary material for: Neurodegenerative Disease Associated Pathways in the Brains of Triple Transgenic Alzheimer’s Model Mice Are Reversed Following Two Weeks of Peripheral Administration of Fasudil
Source: Int J Mol Sci. 2023 Jul 7;24(13):11219. doi: 10.3390/ijms241311219 (PMC10342807; doi:10.3390/ijms241311219)
Supplement: Supplementary file 1 [file ijms-24-11219-s001.zip › ijms-2464707-supplementary.xlsx]

## Sheet: Table S1
GENE	logF	prob	Z
SGK1	1.22063	7.74e-08	5.36998
NFKBIA	0.749357	8.5e-08	5.35299
APOLD1	0.682308	1.2e-06	4.85002
DDIT4	0.867049	1.83e-06	4.766
PER1	0.721115	1.95e-06	4.7525
LFNG	0.243469	1.2e-05	4.3669
SAP30	0.447851	1.6e-05	4.31163
CENPO	-0.403268	1.9e-05	-4.27147
AZIN1	0.1942	2.8e-05	4.18283
RPS13	1.16676	5.2e-05	4.04131
TXNIP	0.78575	5.4e-05	4.03062
TRIB1	0.487852	6.9e-05	3.97288
TIPARP	0.617618	7.4e-05	3.95492
CDC42EP1	-0.371004	9.8e-05	-3.88943
ERRFI1	0.543482	0.000102	3.879
NR1D1	0.257885	0.000124	3.82994
PLIN4	0.690168	0.000146	3.79061
ADAMTS4	-0.27559	0.00021	-3.7
SOX2-OT	-0.411003	0.000219	-3.68834
BTG2	0.749053	0.000223	3.68461
NXPE2	-0.317904	0.000229	-3.67784
RUNDC1	0.203159	0.000254	3.65134
TRIM59	-0.444395	0.000264	-3.64108
SLC2A1	0.369813	0.000274	3.63122
CLEC7A	-0.351419	0.000309	-3.60085
LGR5	-0.187067	0.00034	-3.57555
TEF	0.19696	0.00034	3.57563
MAP6D1	-0.310313	0.000367	-3.55583
ARRDC2	0.282582	0.000383	3.54442
DYRK3	0.533631	0.000546	3.45028
SIK1	0.526748	0.000548	3.44928
RNF125	0.442225	0.000611	3.41994
FKBP5	0.354649	0.000653	3.40182
ATP10A	0.239334	0.000696	3.38431
ELK3	0.171012	0.000761	3.36016
CD14	-0.26023	0.000778	-3.35403
SESN1	0.176361	0.000827	3.33713
TLR2	-0.189101	0.000837	-3.33381
RMND5B	0.208801	0.000847	3.33041
PLEKHF1	0.245772	0.000861	3.32595
MARCH6	0.058821	0.00091	3.31058
FAM174A	0.166648	0.000916	3.30855
MCL1	0.201783	0.000929	3.30483
AXIN2	-0.293998	0.000967	-3.29357
MBD2	0.15185	0.001021	3.27829
CSRNP1	0.390554	0.001034	3.27481
PPAPDC2	0.218466	0.001046	3.27153
DUSP1	0.549651	0.001071	3.26487
NR4A1	0.807062	0.001092	3.25946
PGM5	0.502102	0.001134	3.24856
SCN3B	0.259351	0.001142	3.24664
RETNLB	-0.269663	0.001154	-3.2437
DUSP6	0.378047	0.001178	3.23786
HIVEP3	0.15139	0.001183	3.2366
PSME2	-0.245252	0.001241	-3.22308
ARID4B	0.094209	0.001251	3.22073
ARL4D	0.306473	0.001307	3.20832
CREB5	-0.451699	0.001309	-3.20786
HNRNPU	-0.110182	0.001321	-3.20519
SNORA52	0.360324	0.00135	3.19896
ARHGAP26	-0.269992	0.001423	-3.1837
MOB3B	-0.364465	0.001439	-3.18065
VAPA	0.101429	0.00147	3.17447
IP6K2	0.226988	0.001517	3.16528
DNM3	-0.136588	0.001536	-3.16169
PER2	0.328373	0.001549	3.15927
NR1D2	0.233975	0.00163	3.14452
TLR7	0.382276	0.001704	3.13153
SLX4	-0.201292	0.001724	-3.12804
ERCC2	-0.225462	0.001826	-3.11115
TET1	-0.168023	0.001826	-3.1112
SOX18	-0.366163	0.001862	-3.10551
F3	0.387222	0.001907	3.09836
SLC25A18	0.19289	0.002009	3.08303
CCL4	-0.295835	0.002038	-3.0787
MIR744	-0.321131	0.002085	-3.07205
JUNB	0.618136	0.002138	3.06458
TSC22D3	0.252	0.002142	3.06399
ARRDC3	0.339281	0.002172	3.05981
KLF15	0.349021	0.002176	3.05927
GJC3	-0.272305	0.002194	-3.05677
ZBTB11	0.127044	0.002206	3.05517
SLC25A10	-0.195775	0.00226	-3.048
SOX9	-0.215221	0.002263	-3.04759
RFFL	-0.227904	0.002269	-3.04682
FOXM1	-0.222372	0.002281	-3.04515
BHLHE40	0.376624	0.002296	3.04325
SLAIN1	-0.188197	0.002334	-3.03836
HTRA1	0.223456	0.002348	3.03655
ABHD11	0.08944	0.002368	3.03392
MPZL1	-0.255734	0.002369	-3.03386
PHLDB1	-0.270098	0.002484	-3.01957
BHLHE41	0.240892	0.002594	3.00642
JOSD2	-0.188701	0.002662	-2.99868
LRRC8A	0.186979	0.002735	2.99037
SLC16A6	-0.233827	0.002769	-2.98661
MRFAP1	0.066134	0.002793	2.98406
RHOU	0.271332	0.002885	2.97409
WISP3	-0.164684	0.002966	-2.96572
PELO	-0.177603	0.002969	-2.96539
PPP1R15A	0.082404	0.002989	2.96334
TEKT2	-0.35152	0.003005	-2.96168
VPS29	0.089414	0.003108	2.95126
NEDD9	0.300855	0.003128	2.94938
TMEM170A	-0.219784	0.003168	-2.94545
GPR183	-0.239092	0.003202	-2.94216
UBXN7	0.105953	0.003239	2.93857
KCNJ2	-0.357559	0.003246	-2.93793
MIP	-0.255082	0.003275	-2.93518
DBP	0.273682	0.003282	2.93453
GPR68	0.223131	0.003357	2.92756
MIR379	0.648682	0.003366	2.92667
OVCA2	0.599088	0.003409	2.92279
TMEM88B	-0.332272	0.003423	-2.92145
AMIGO1	0.086323	0.00344	2.91996
PSMB5	0.15565	0.003497	2.91483
MIR382	0.507895	0.00357	2.90841
PTPN6	-0.162514	0.00357	-2.90842
KLF2	0.301976	0.003574	2.90803
TBL1X	0.174053	0.003618	2.90428
BCL2L1	0.245657	0.00367	2.89979
CNN1	0.408575	0.003888	2.88173
HRH3	0.126437	0.004002	2.87262
SHANK3	-0.173993	0.004039	-2.86975
THUMPD1	0.168087	0.004078	2.86675
HIST1H2BB	-0.209949	0.004162	-2.86026
DNAJB14	0.304283	0.004171	2.85961
SHC1	-0.189749	0.004212	-2.85651
CDC42EP2	-0.247554	0.004252	-2.85352
RIC8B	0.138612	0.004373	2.84464
S100B	-0.186647	0.004446	-2.83935
PRRG3	0.120574	0.004489	2.83629
SNED1	-0.235465	0.00455	-2.83201
FOS	0.611959	0.00461	2.82781
TBC1D5	-0.417217	0.004643	-2.82556
DDX24	0.100998	0.004651	2.82502
SORCS3	-0.175354	0.004704	-2.8214
SLC29A3	-0.135235	0.004738	-2.81909
MECP2	0.107996	0.004759	2.81768
KDM6B	0.222109	0.004868	2.81039
PPFIBP2	-0.184827	0.004947	-2.80522
HIPK1	0.07304	0.004961	2.80435
RPL26	0.127489	0.004973	2.80353
TMEM63A	-0.26079	0.005047	-2.79879
JADE2	0.10613	0.005057	2.79815
NPM1	0.217669	0.005203	2.78899
LRRIQ4	-0.185588	0.005206	-2.78878
PDGFRB	-0.171589	0.005275	-2.78456
MIR543	0.321192	0.00536	2.77937
CRYAB	-0.258862	0.005474	-2.77257
EVI2A	-0.241346	0.00556	-2.76749
GPC6	0.178684	0.005649	2.76232
MICALL1	-0.149024	0.005681	-2.76051
ANKRD28	-0.191164	0.005951	-2.74533
DHRS2	0.141174	0.006038	2.74059
ARID5B	0.213019	0.00607	2.73886
ANKRA2	0.131171	0.006072	2.73872
ANAPC5	-0.067599	0.00624	-2.72978
FAM83B	-0.357693	0.00631	-2.7261
MYO9A	-0.098562	0.006333	-2.7249
SLC6A1	0.13295	0.006404	2.72125
PLP1	-0.17195	0.006471	-2.71781
CCDC66	-0.14002	0.006473	-2.71769
PSMB9	-0.177192	0.006607	-2.71095
GTF2E1	-0.228532	0.006631	-2.70972
BCL6	0.366112	0.006762	2.70439
TPK1	-0.172881	0.006778	-2.70358
ZSCAN29	-0.205073	0.006834	-2.70085
ZFP36	0.634874	0.006986	2.6936
HELB	-0.204988	0.007064	-2.6899
FOLR2	0.171721	0.007278	2.68
NXT2	-0.175611	0.007366	-2.67601
THOC1	0.137011	0.00737	2.67582
SLC37A2	-0.193211	0.007404	-2.67427
PLEK	-0.26344	0.007429	-2.67315
TTC26	-0.167021	0.007526	-2.6688
MCAM	-0.209381	0.007613	-2.66499
EGLN2	0.088727	0.007622	2.66458
H2AFZ	0.315296	0.007711	2.66069
TBXAS1	-0.159409	0.007752	-2.6589
LHFPL4	0.171846	0.00784	2.65515
SMPDL3A	-0.190167	0.007844	-2.65498
CDKN1A	0.422575	0.00786	2.65427
KCNRG	-0.24857	0.007873	-2.65374
TMEM168	0.225287	0.007903	2.65244
NIPA2	0.132699	0.007911	2.65212
NET1	0.389269	0.007941	2.65084
SYNE1	-0.161246	0.008033	-2.64698
SULT1A1	0.265928	0.008093	2.64447
MNT	0.184063	0.0081	2.64417
DHX40	0.123004	0.008106	2.64393
NKX2-2	-0.204364	0.008119	-2.64338
IRS2	0.327756	0.008154	2.64192
LRFN3	0.218876	0.008185	2.64065
TBC1D23	0.11187	0.00843	2.63072
FAM168B	0.127524	0.008492	2.62824
PUDP	-0.161479	0.008577	-2.62487
PNP	-0.362743	0.008625	-2.62298
MFSD2A	0.333812	0.008654	2.62183
GDPD1	0.14362	0.008741	2.61844
UNKL	-0.085267	0.00892	-2.61156
HHEX	-0.233759	0.008986	-2.60905
MTERF4	0.132234	0.009097	2.60487
IFNA13	-0.300297	0.00912	-2.60402
STARD9	-0.157465	0.009155	-2.60273
IL5	-0.254039	0.009194	-2.60124
SFTPA1	-0.131265	0.009204	-2.60087
KCNQ5	-0.168522	0.009246	-2.59935
PAQR8	0.148728	0.009318	2.59668
LCTL	-0.223375	0.009396	-2.59384
ACKR4	-0.138133	0.009427	-2.59271
CCNH	0.128025	0.009439	2.59227
P2RY13	-0.290491	0.009483	-2.59067
GSTO2	-0.170709	0.009507	-2.58981
TBPL1	0.099568	0.00958	2.58718
KLRK1	-0.180879	0.009621	-2.58572
SLC25A25	0.182013	0.009634	2.58527
SNRK	0.136545	0.009644	2.58492
KLF4	0.33305	0.009697	2.58305
PRIMPOL	-0.140581	0.009864	-2.57718
OIT3	-0.195345	0.010018	-2.57184
LCE1C	-0.162635	0.01013	-2.568
CFHR1	0.218942	0.01014	2.56766
SH2D4A	-0.173748	0.010155	-2.56715
ZMIZ2	0.124231	0.010211	2.56528
IFRD1	0.171522	0.010223	2.56487
EPCAM	-0.168906	0.010257	-2.56372
KRT1	-0.212241	0.010305	-2.56212
FAM83D	0.340569	0.010361	2.56025
ASNS	0.079286	0.0104	2.55895
SNX16	0.156303	0.010448	2.55735
SOD3	-0.171535	0.010449	-2.5573
CASP6	0.222415	0.010477	2.5564
PSMB2	0.109025	0.010485	2.55612
MSMB	-0.194699	0.010553	-2.55389
CD79A	-0.273765	0.010567	-2.55341
FAM3C	0.172958	0.010607	2.55213
NUDT16L1	-0.099736	0.010715	-2.54861
ABHD5	-0.165695	0.010778	-2.54656
KLHL18	-0.240012	0.010804	-2.54573
PRPF3	0.127008	0.011102	2.53626
AGPAT3	-0.085476	0.011134	-2.53529
KRTAP9-3	-0.239911	0.011206	-2.53301
PPTC7	0.155386	0.011362	2.52821
LANCL2	0.096843	0.011364	2.52815
PLLP	-0.293942	0.011382	-2.52758
NFRKB	-0.111487	0.011426	-2.52624
LRRC36	-0.327171	0.011497	-2.52407
SNORA35	-0.350322	0.011528	-2.52313
S100Z	0.302862	0.011576	2.52167
LRRC58	0.124517	0.011602	2.52089
GJC2	-0.207115	0.011604	-2.52084
PEBP4	-0.178595	0.011698	-2.51802
FOXK1	0.144578	0.011753	2.51638
CYTH3	0.152058	0.011853	2.51341
SOBP	0.166298	0.011888	2.51235
GJB1	-0.220773	0.011946	-2.51067
SLC35C2	0.223293	0.011957	2.51032
SPG20	-0.216417	0.01196	-2.51025
DDX43	-0.137338	0.011977	-2.50973
CD180	-0.443971	0.011994	-2.50924
SLC7A5	0.171247	0.012024	2.50836
TECRL	-0.13856	0.012103	-2.50607
PLA2G5	-0.220713	0.012109	-2.5059
CDKN2D	0.10777	0.012171	2.50408
GLTP	-0.193151	0.01218	-2.50384
MTPAP	0.23747	0.012298	2.50043
RGS13	0.277224	0.012414	2.49714
ASTL	-0.219158	0.012439	-2.49643
PARD6A	0.224209	0.012447	2.4962
CX3CR1	-0.123299	0.01252	-2.49414
AMER2	0.117746	0.012531	2.49381
KCNB2	0.159712	0.012534	2.49374
HERC1	0.059214	0.012554	2.49319
MERTK	0.213016	0.012643	2.49068
LRRC66	-0.21129	0.0127	-2.48909
RRS1	-0.202898	0.0128	-2.48632
ZCRB1	0.087413	0.012872	2.48432
RBM10	0.217412	0.012882	2.48407
FN1	0.21336	0.012909	2.48331
KHDRBS1	0.108238	0.012918	2.48307
RASSF9	-0.259587	0.012954	-2.48208
TRIM25	-0.194384	0.013141	-2.477
PHF20	0.093446	0.013145	2.4769
ERO1B	-0.159101	0.013178	-2.476
ATF1	-0.177934	0.013333	-2.47185
KLK6	-0.324033	0.013364	-2.47101
ARHGAP27	-0.195129	0.013404	-2.46996
IAPP	-0.142341	0.013664	-2.46312
DUSP5	0.439461	0.013697	2.46225
NEAT1	-0.410557	0.013734	-2.46129
POLR3E	0.1412	0.013812	2.45926
FNIP1	-0.06942	0.013843	-2.45847
GPR75	-0.147336	0.013845	-2.45841
PAQR3	0.17547	0.013902	2.45694
DDR1	-0.273782	0.014048	-2.4532
TTC3	0.084793	0.014048	2.45322
PMS1	0.175057	0.014088	2.45219
MMP11	0.126242	0.01416	2.45038
SLC40A1	-0.32563	0.014182	-2.4498
CAMK1G	0.22973	0.01425	2.4481
NOSTRIN	0.287852	0.014258	2.44791
NFE2L3	-0.163479	0.014294	-2.447
WNT5A	-0.109482	0.01431	-2.44659
MIR495	0.666119	0.014381	2.44482
TIPRL	0.121047	0.014434	2.4435
YTHDF3	0.182156	0.014444	2.44325
INHBA	-0.322337	0.014546	-2.44071
ISLR2	0.290999	0.014553	2.44056
MRPS11	-0.103863	0.014591	-2.43962
SNORD123	-0.324774	0.014613	-2.43907
HIST1H2BM	-0.169331	0.014657	-2.43798
IL17F	-0.227145	0.014661	-2.43788
TREM2	-0.234104	0.014831	-2.43376
EPHA5	0.13866	0.014887	2.43239
ALDOB	0.108152	0.014922	2.43154
WIPF3	0.311436	0.014956	2.43073
ELOVL7	-0.279551	0.014988	-2.42994
SNAPC1	0.264151	0.014999	2.42969
NUDT6	-0.162314	0.0153	-2.4225
SLC16A5	-0.237224	0.0153	-2.42251
TMPRSS11D	0.234584	0.015355	2.42121
USP14	0.150498	0.01538	2.42063
NUFIP1	0.109558	0.015498	2.41787
BRE	0.114962	0.015501	2.41779
TRIM36	-0.334582	0.01562	-2.41503
FCRL6	-0.12945	0.015671	-2.41385
PLAU	-0.215826	0.015777	-2.4114
VSIG2	0.298045	0.015831	2.41016
MTUS1	-0.162911	0.015926	-2.408
COL5A1	0.264112	0.015958	2.40725
CAPN7	0.136805	0.015978	2.40681
TLN1	-0.063726	0.015987	-2.4066
PRR5	0.199571	0.016047	2.40524
CLSTN3	0.086178	0.016139	2.40316
COL8A1	-0.35718	0.016152	-2.40285
CPXM2	-0.231043	0.016361	-2.39819
IL18RAP	-0.221795	0.016409	-2.39712
LRP2BP	0.222967	0.016462	2.39593
RPN1	0.145238	0.016479	2.39557
TMA7	0.133457	0.016588	2.39317
EPC2	0.141479	0.016715	2.39037
PRIMA1	-0.30906	0.016744	-2.38975
BCAS1	-0.223544	0.016746	-2.38969
FXYD1	-0.189585	0.016778	-2.38901
TLR6	-0.196336	0.016815	-2.3882
PTH2R	-0.134569	0.01686	-2.38723
GJB6	0.242119	0.016919	2.38595
NUDT13	-0.152731	0.016975	-2.38473
TLE1	-0.218438	0.017104	-2.38197
HNRNPA3	0.110668	0.017185	2.38022
DDX31	-0.174783	0.017196	-2.38
PRKACA	0.091041	0.017211	2.37968
SOX8	0.205749	0.017212	2.37965
HIF3A	0.34854	0.017231	2.37924
UBE2G2	0.323414	0.017252	2.37879
TNKS	0.128259	0.017316	2.37744
RAP2A	0.15331	0.017332	2.37709
DYNLRB1	0.077403	0.017366	2.37638
IPO8	0.088469	0.017369	2.37631
ZBTB2	0.176005	0.017446	2.3747
NQO1	-0.187023	0.017459	-2.37443
RARG	-0.156281	0.01752	-2.37313
XIST	-0.43742	0.017558	-2.37234
LGALS3	-0.184706	0.017561	-2.37228
ULK3	-0.128807	0.017705	-2.36928
UBR3	0.080937	0.017753	2.36828
RANBP9	0.14833	0.017986	2.36348
PSD	0.141657	0.018059	2.36199
SIK2	0.169478	0.018067	2.36183
EGR4	0.228819	0.018078	2.3616
VRK2	-0.201195	0.018149	-2.36015
AMY2B	-0.289068	0.018161	-2.3599
FOXI3	-0.159654	0.018173	-2.35967
TNFAIP2	-0.150361	0.018213	-2.35885
HS3ST1	-0.199949	0.018324	-2.35661
IGFBP1	0.219366	0.018395	2.35517
TNFSF10	-0.235422	0.018418	-2.35471
ERCC6L	-0.243059	0.018464	-2.3538
DEPDC7	-0.338094	0.018568	-2.35171
ADAM19	-0.178754	0.018686	-2.34937
PRR5L	-0.219377	0.018726	-2.34858
EPHB1	-0.218929	0.018785	-2.34741
ADD2	0.098416	0.018999	2.34321
FAP	-0.356334	0.01933	-2.3368
MRPL43	0.127375	0.019393	2.33559
HOXA6	-0.159488	0.019433	-2.33482
RBM46	0.18107	0.019461	2.33428
UBE2Z	0.104348	0.019485	2.33383
SCN2A	0.154912	0.019528	2.333
TBX4	-0.189803	0.019529	-2.33299
SUOX	0.188991	0.019555	2.33248
MIR138-1	0.464891	0.019598	2.33167
REL	0.1286	0.019631	2.33104
OTUD7B	-0.194512	0.019632	-2.33102
OBFC1	-0.142854	0.019639	-2.33088
MSRB1	0.173965	0.0197	2.32974
SIX2	-0.152806	0.019777	-2.32827
RTN3	0.038833	0.019781	2.32821
ADCK5	-0.164241	0.01983	-2.32728
OPALIN	-0.380949	0.020045	-2.32326
GPM6B	-0.076222	0.020116	-2.32192
SFI1	-0.191354	0.020221	-2.31998
ARC	0.436189	0.020222	2.31997
NOS3	-0.118217	0.020242	-2.3196
RAB43	0.179141	0.0203	2.31852
DCLRE1B	0.176952	0.020346	2.31768
PCSK5	0.161097	0.020347	2.31766
HES3	-0.221222	0.020356	-2.3175
IL36A	0.125746	0.02037	2.31724
KPNA6	0.114044	0.020407	2.31655
TMEM192	0.117218	0.02041	2.31649
CTNND2	0.069225	0.020471	2.31537
FAM167A	-0.143049	0.020549	-2.31395
IFFO2	0.1324	0.020592	2.31316
MAG	-0.291508	0.020617	-2.31272
TRIM43	-0.282951	0.02073	-2.31067
MGP	0.239216	0.020804	2.30932
P2RX4	-0.206041	0.020875	-2.30806
ADGRB1	0.082323	0.020985	2.30607
RELN	0.251215	0.021026	2.30534
TLCD1	0.161643	0.021113	2.30378
IPO5	0.132117	0.021121	2.30365
MIR16-2	-0.209973	0.021176	-2.30266
FMO2	0.367521	0.021425	2.29827
CACNB2	0.234719	0.021452	2.29779
SUV420H2	-0.132177	0.021475	-2.29738
FMO6P	0.14039	0.021626	2.29474
SNORD1C	0.213156	0.02166	2.29415
VPS51	-0.237779	0.021665	-2.29406
CTDSP1	-0.120892	0.021701	-2.29343
TYK2	0.125823	0.021729	2.29294
LPAR6	-0.230641	0.021837	-2.29108
GDAP1	0.054499	0.021841	2.291
GBP5	-0.19694	0.02186	-2.29067
CHD9	0.079807	0.021903	2.28993
MIR411	0.347885	0.021923	2.28959
CEND1	0.136993	0.021949	2.28914
NOSIP	0.125823	0.022008	2.28812
CEBPD	0.384834	0.022049	2.28743
SNHG1	0.205579	0.022169	2.28536
DNM2	-0.109045	0.022189	-2.28502
SERPINI1	0.246857	0.022312	2.28292
GPT2	0.21056	0.022318	2.28282
ETS1	-0.16722	0.022383	-2.28172
MAPK1	0.314551	0.022484	2.28002
ZNF112	-0.24987	0.022508	-2.27962
FBXO32	-0.232041	0.022567	-2.27862
NRBP1	0.098415	0.022639	2.2774
EXOSC10	0.111105	0.022939	2.27241
H3F3A	-0.083551	0.023056	-2.27047
EGR2	0.581766	0.023252	2.26725
PODXL	-0.170993	0.023281	-2.26677
CXADR	0.094682	0.023287	2.26668
SHISA5	0.162324	0.023368	2.26534
FCRL5	-0.229203	0.023549	-2.26241
SERPIND1	-0.192804	0.023564	-2.26217
PLK2	0.312321	0.023644	2.26087
PLEKHH1	-0.216782	0.023709	-2.25983
NXF3	-0.131509	0.023748	-2.25919
IRF2BP2	0.142852	0.023757	2.25904
MMD2	0.128362	0.023804	2.2583
ARHGAP17	-0.113442	0.023903	-2.2567
DDX5	-0.208143	0.024008	-2.25503
TEDDM1	-0.261425	0.024009	-2.25501
KLHL6	-0.149516	0.024033	-2.25462
TARSL2	0.130633	0.024068	2.25407
LTA	0.23097	0.024121	2.25323
GGACT	-0.124775	0.024139	-2.25295
CSGALNACT2	-0.220655	0.024166	-2.25252
RPLP0	0.213102	0.024185	2.25222
AFF1	0.088727	0.024189	2.25216
TECR	0.044035	0.024429	2.24837
NDUFA12	0.134406	0.024549	2.24649
MAT2A	0.116962	0.024551	2.24645
WDR76	-0.211265	0.024557	-2.24637
NECAP1	0.140674	0.02456	2.24632
RHOF	0.138106	0.024609	2.24555
HGD	-0.181608	0.024646	-2.24498
SCAMP4	-0.12038	0.024682	-2.24442
SLC22A5	-0.187468	0.024685	-2.24437
SLC30A2	0.158097	0.024704	2.24408
FHDC1	-0.260771	0.024837	-2.24201
CYSLTR2	-0.288088	0.024866	-2.24156
AFAP1L2	-0.154907	0.024933	-2.24053
ASPA	-0.306945	0.025004	-2.23944
DTL	-0.136599	0.025013	-2.23929
B3GNT2	0.111923	0.025062	2.23853
CAPG	-0.171082	0.025064	-2.2385
COQ10B	0.274724	0.025079	2.23828
COL15A1	-0.187584	0.025082	-2.23824
MYH15	-0.091636	0.025085	-2.23818
DFFA	0.127013	0.025128	2.23754
NOVA2	0.096516	0.025162	2.237
NUP93	-0.070089	0.025216	-2.23618
ZNRD1	0.152375	0.025445	2.2327
NPRL2	0.095439	0.025504	2.23181
ARRB2	0.139547	0.025515	2.23164
ARSJ	0.162366	0.02555	2.23111
OXR1	0.15555	0.025561	2.23094
MLLT3	0.098796	0.025616	2.23011
SLC27A5	0.22106	0.02566	2.22945
VAMP5	-0.167821	0.025663	-2.2294
ATP6V1E1	0.074406	0.025672	2.22927
INTS5	0.188396	0.025677	2.22919
CCNY	0.141383	0.025746	2.22816
KRCC1	-0.150501	0.025785	-2.22757
BTBD7	0.109845	0.025828	2.22694
RPAIN	0.093964	0.025831	2.22688
ZBTB14	-0.104495	0.025894	-2.22594
MIR490	0.327243	0.025898	2.22589
GSAP	-0.185969	0.025934	-2.22534
BTG4	-0.119978	0.025995	-2.22444
CHMP6	0.087281	0.025997	2.22441
SP100	-0.188078	0.026004	-2.22431
RHOG	-0.216321	0.026101	-2.22286
TAF8	0.12377	0.026134	2.22237
S100A3	-0.253455	0.026145	-2.22222
C3AR1	-0.19121	0.026211	-2.22124
HIST1H2AI	-0.17886	0.026267	-2.22041
ANGPTL4	0.172951	0.026281	2.22021
DYNC1I2	0.101241	0.02636	2.21904
RAMP2	0.112642	0.026435	2.21794
ADGRF1	-0.108375	0.026564	-2.21605
HES5	-0.258623	0.026598	-2.21556
SLC39A13	-0.084015	0.026648	-2.21482
SLC1A5	-0.16476	0.026745	-2.21342
TMEM106B	0.07767	0.026828	2.21222
MAP2K6	0.252608	0.026834	2.21212
SERAC1	-0.165588	0.026892	-2.21128
USP9X	0.075619	0.027023	2.2094
ADAM17	-0.119685	0.027147	-2.20762
COLEC12	0.189365	0.027151	2.20755
TSC22D1	0.054295	0.027215	2.20664
UBE3C	0.126555	0.027225	2.20649
ZCCHC8	0.131338	0.027249	2.20616
CSRNP3	0.080604	0.027384	2.20424
WFDC2	-0.23614	0.027399	-2.20402
EGR1	0.502459	0.027415	2.20379
GEMIN8	-0.228135	0.027471	-2.203
S1PR5	-0.138213	0.027478	-2.2029
FAM73B	-0.119818	0.027528	-2.20219
RSPO3	0.2481	0.027535	2.20209
RASA4	-0.135044	0.027634	-2.20069
SP7	-0.208017	0.027634	-2.20069
MXD4	0.155892	0.027756	2.19897
MIR27B	0.354787	0.027865	2.19743
SHOC2	0.14696	0.027871	2.19736
PNPLA3	0.143038	0.027946	2.19631
HVCN1	-0.116226	0.027986	-2.19575
SNORA2B	-0.257811	0.027992	-2.19567
SPATA2	0.153793	0.028037	2.19504
USP47	0.05069	0.028139	2.19362
SSR3	0.088113	0.028318	2.19113
RNU11	-0.183732	0.028355	-2.19062
PLIN5	-0.237375	0.028377	-2.19032
PCDHB5	-0.250937	0.02844	-2.18945
PTGDR	-0.196394	0.028443	-2.18941
BCLAF1	0.040144	0.028511	2.18847
CXCL10	-0.255015	0.028544	-2.18802
RNF144B	0.158227	0.02859	2.1874
ELAC1	-0.162532	0.028611	-2.1871
APAF1	0.148682	0.028665	2.18637
USP38	0.129803	0.028677	2.1862
MRI1	-0.154683	0.028684	-2.1861
GLTSCR1	0.158394	0.028727	2.18552
TBC1D22B	0.146446	0.028781	2.18479
NOL9	0.101941	0.028796	2.18458
CAV1	-0.175667	0.028824	-2.18419
APCDD1	0.183509	0.028895	2.18323
DLST	0.081973	0.029078	2.18075
FOXD1	-0.204555	0.029085	-2.18066
GNG11	-0.233058	0.029095	-2.18052
AGR3	-0.249648	0.029139	-2.17993
TNIP3	-0.172862	0.029178	-2.1794
WSCD1	-0.163456	0.029258	-2.17833
DGAT2	0.189602	0.029269	2.17817
KCNJ15	-0.184763	0.029311	-2.17761
RMND1	-0.206822	0.029348	-2.17712
ZBTB38	-0.105926	0.029383	-2.17665
NDST3	0.213958	0.029384	2.17663
IGF2	-0.193428	0.029529	-2.1747
ATP6V0B	-0.092174	0.029558	-2.1743
BHLHB9	0.11817	0.029558	2.17431
ERG	0.217923	0.029565	2.17422
DYTN	-0.174491	0.029581	-2.174
STAG1	0.096079	0.029586	2.17394
EXOG	-0.118886	0.029686	-2.17261
SNORD33	0.16286	0.02978	2.17136
PDK4	0.402793	0.029904	2.16972
CAGE1	0.111153	0.029921	2.1695
RPSA	0.14603	0.029925	2.16945
FNBP1	-0.193205	0.029967	-2.16889
WDR73	-0.150229	0.029997	-2.1685
BRDT	-0.111804	0.030026	-2.16812
VLDLR	-0.132038	0.030046	-2.16786
SRPK2	0.112712	0.030118	2.1669
E2F6	0.179814	0.03015	2.16649
SUPT6H	0.068832	0.030321	2.16426
SLC28A2	-0.365157	0.030394	-2.1633
BRPF1	0.08282	0.030459	2.16246
MIR764	-0.243922	0.030499	-2.16194
WSCD2	0.131244	0.030598	2.16066
SNX9	0.08718	0.030621	2.16036
PRR9	-0.215594	0.030658	-2.15989
ZNF638	0.081461	0.030684	2.15956
EIF3D	0.160156	0.030707	2.15925
PRPS1	0.106193	0.03072	2.15909
CIRH1A	0.163767	0.030766	2.15849
TSSK4	-0.173356	0.030771	-2.15842
DRC7	-0.350105	0.030834	-2.15762
DVL2	-0.084992	0.030917	-2.15655
VGLL4	-0.11959	0.030927	-2.15643
INSIG1	0.138464	0.031051	2.15484
SLC19A2	0.128954	0.031097	2.15426
SPAG6	-0.173917	0.031121	-2.15395
ZRSR1	0.164602	0.03113	2.15384
RNF146	0.121672	0.031221	2.15267
PAQR7	0.123073	0.031232	2.15253
POLR2K	0.272666	0.031331	2.15128
DIABLO	0.108408	0.031383	2.15062
ELOVL4	0.159338	0.0314	2.1504
COMMD4	-0.097237	0.031416	-2.1502
GPR139	0.282279	0.031478	2.14942
ATAD1	0.080391	0.031499	2.14915
JAK3	-0.141467	0.031539	-2.14865
DDX6	0.125802	0.031587	2.14804
PIM2	0.113402	0.031641	2.14736
HACD3	0.141893	0.031663	2.14709
SH3TC2	-0.099199	0.031701	-2.14661
NAIF1	0.190086	0.031714	2.14645
MIR582	0.190124	0.031739	2.14614
CSNK1G3	0.220224	0.031868	2.14452
ATP13A1	0.10477	0.031893	2.14421
ZEB2	-0.329514	0.031902	-2.14409
RNF122	-0.219012	0.031994	-2.14295
TAOK1	0.097702	0.032009	2.14277
TMOD2	0.089316	0.032022	2.14261
CYP8B1	0.193103	0.032028	2.14253
RHOJ	-0.279278	0.0321	-2.14164
TMEM135	0.110277	0.032168	2.14079
PYCRL	-0.114822	0.032178	-2.14067
RHPN1	-0.124907	0.032203	-2.14036
EIF4A2	0.361043	0.032209	2.14029
PAQR9	0.14083	0.032298	2.13918
CABLES1	0.434475	0.032458	2.13721
SLC30A1	0.137977	0.032608	2.13537
SSFA2	0.159083	0.032613	2.13531
EDEM1	-0.186529	0.03263	-2.1351
PSMF1	0.135316	0.032644	2.13493
WDR49	-0.158585	0.032652	-2.13483
LYSMD2	0.151054	0.032665	2.13468
RRN3	0.107606	0.03268	2.13448
CNTLN	0.099917	0.032713	2.13408
RPS20	0.141143	0.032717	2.13404
CREB3L2	-0.181144	0.032737	-2.1338
RPS28	0.209381	0.032791	2.13313
TREH	0.152065	0.032952	2.13117
KPNA3	0.112281	0.032996	2.13064
GPD1L	0.247388	0.033028	2.13026
IMPA2	-0.142113	0.033098	-2.12941
CFL2	0.107647	0.033109	2.12928
TRAF3IP1	0.14474	0.033163	2.12862
DOCK2	-0.140121	0.03318	-2.12841
LIPC	-0.101608	0.033192	-2.12827
SGCZ	0.21848	0.033219	2.12794
PSMG2	0.134339	0.033284	2.12716
CADM4	-0.098738	0.033288	-2.12712
VAMP8	-0.199406	0.033414	-2.1256
AKIRIN2	-0.060752	0.033458	-2.12507
ABL2	0.12808	0.033525	2.12427
VWA1	-0.17675	0.033565	-2.1238
HPSE	-0.186433	0.033619	-2.12314
RANBP1	0.087433	0.033619	2.12315
SNORA74A	0.195269	0.033632	2.123
KRT18	-0.291631	0.033655	-2.12272
GPR18	-0.280409	0.033662	-2.12263
TSEN2	-0.133926	0.03367	-2.12254
RARA	0.150054	0.0337	2.12218
HTR5A	0.170265	0.033712	2.12204
PDCD4	0.129709	0.033717	2.12198
WBP2NL	-0.131273	0.033767	-2.12139
MRPL10	0.145276	0.033878	2.12007
IMPA1	0.101159	0.033927	2.11949
KCNA7	-0.179308	0.033982	-2.11883
TOP2A	-0.25373	0.034064	-2.11787
FSTL1	0.07338	0.034108	2.11736
TMEM98	-0.147986	0.034117	-2.11725
MYO5C	-0.199744	0.034137	-2.11701
POLE	0.191328	0.034139	2.11699
FTH1	-0.060411	0.034173	-2.11659
HNRNPL	0.06326	0.034192	2.11636
EIF1	0.125323	0.034204	2.11622
TNPO2	0.124627	0.034212	2.11613
ENY2	0.082949	0.034281	2.11532
RNF115	0.128979	0.034295	2.11516
SERPINE2	0.132842	0.034316	2.1149
SEC61A1	-0.079061	0.034321	-2.11485
ZBTB16	0.30469	0.034345	2.11456
CDR2	-0.141268	0.034444	-2.11341
HERPUD1	0.14294	0.034478	2.11301
BTG3	0.216109	0.034506	2.11269
ME2	0.14821	0.034556	2.11211
ZFAND5	0.086925	0.034567	2.11197
ADGRL2	0.134622	0.03464	2.11112
ST7	0.158436	0.034647	2.11105
TES	-0.193562	0.034709	-2.11033
HIST1H1D	-0.145882	0.03477	-2.10961
DNAJB5	0.207465	0.034794	2.10933
NUSAP1	-0.160396	0.035033	-2.10658
SOST	-0.213056	0.035052	-2.10635
TTC38	-0.149942	0.035149	-2.10524
RPL27A	0.089792	0.035152	2.1052
NID1	-0.116106	0.035178	-2.10491
FAM71B	0.115128	0.035224	2.10438
ARHGEF19	-0.146248	0.03527	-2.10385
COL11A1	-0.176995	0.035271	-2.10384
ZBP1	-0.210621	0.03528	-2.10373
RNF213	-0.051576	0.035302	-2.10349
KIF1A	0.023244	0.035359	2.10283
FZD4	0.226994	0.035368	2.10273
CENPK	0.193225	0.035416	2.10218
SNHG11	-0.075728	0.035479	-2.10146
RNF144A	-0.105653	0.035509	-2.10113
LPIN1	0.139306	0.035589	2.10022
BCAR1	0.139947	0.035629	2.09976
TOP1MT	0.157278	0.03568	2.09918
AQP11	0.228445	0.035718	2.09875
NKX2-5	-0.183925	0.03579	-2.09794
MIR452	-0.197873	0.035793	-2.0979
EIF3E	0.178422	0.035924	2.09642
SPAG16	-0.182914	0.036019	-2.09535
EPOR	-0.117166	0.036032	-2.09521
HM13	0.133515	0.036107	2.09436
TFG	0.129261	0.036337	2.09179
SPTY2D1	0.159056	0.036362	2.09151
PER3	0.159268	0.036383	2.09127
CD74	-0.105754	0.036388	-2.09121
MSL1	0.098061	0.036432	2.09073
KLHL30	-0.177122	0.036647	-2.08833
VPS26B	0.07038	0.036679	2.08798
CRBN	0.131103	0.036716	2.08757
MIR24-1	0.22931	0.036739	2.08732
CYR61	0.555613	0.036773	2.08694
VPS45	0.128398	0.036783	2.08683
LRRC8E	-0.18202	0.036917	-2.08535
LAMC1	0.181788	0.03702	2.08422
RALB	0.161061	0.037038	2.08402
NAA50	0.039216	0.037051	2.08388
NCKAP1L	-0.1278	0.037055	-2.08384
GTF3C4	0.228232	0.037217	2.08205
APOBEC1	-0.284449	0.037298	-2.08117
RGP1	-0.07966	0.037299	-2.08116
DCTD	0.098697	0.03743	2.07973
PARP9	-0.210381	0.037448	-2.07954
NLRP5	0.392557	0.03752	2.07875
PPARD	0.151145	0.037723	2.07656
DDX4	-0.137882	0.037791	-2.07582
PNPLA2	0.204725	0.037839	2.07531
LDHAL6B	-0.157562	0.037844	-2.07524
SLC35F5	0.150245	0.037855	2.07513
MTAP	-0.133971	0.037862	-2.07505
EXO5	-0.171444	0.037885	-2.07481
SSH2	0.123595	0.037917	2.07446
FZD7	0.156325	0.037994	2.07363
TGFBI	-0.156302	0.038015	-2.0734
MIR103A1	0.160052	0.038043	2.07311
MIR99A	0.332344	0.038197	2.07145
GNA15	-0.23194	0.038204	-2.07138
MAGEB18	-0.129311	0.03826	-2.07079
LCE3B	-0.362878	0.03827	-2.07068
AP4B1	0.208858	0.038271	2.07067
POU6F2	-0.222471	0.038413	-2.06915
REPS1	0.130125	0.038446	2.0688
PCF11	0.137141	0.038502	2.0682
ORM1	-0.315732	0.038515	-2.06806
IL33	-0.190845	0.038613	-2.06703
SNORD88C	-0.192957	0.038644	-2.0667
SFT2D3	-0.132534	0.038735	-2.06574
CNTRL	-0.086896	0.038788	-2.06517
TMEM44	-0.184743	0.038822	-2.06481
CLK3	-0.119476	0.038857	-2.06445
PYGO1	0.142902	0.038924	2.06373
LILRB3	-0.252547	0.039001	-2.06293
PHF2	0.071918	0.039016	2.06277
SNX15	-0.124509	0.039021	-2.06272
MFNG	0.153075	0.039046	2.06246
STAR	-0.12683	0.039118	-2.0617
STX12	0.126398	0.039123	2.06165
HMGXB3	0.106349	0.039174	2.06111
KDM5C	0.115979	0.039237	2.06045
KANK4	-0.194387	0.039289	-2.05991
PIM1	-0.152611	0.039376	-2.059
MYOZ2	-0.135981	0.039377	-2.05899
PXMP4	-0.183237	0.039405	-2.0587
RAB11FIP1	-0.125371	0.03947	-2.05803
MRPL20	0.15806	0.039531	2.05738
COL1A2	0.272246	0.039539	2.0573
ANKRD12	0.07862	0.039541	2.05728
HSF1	-0.096658	0.039683	-2.05581
BRD4	0.073533	0.039723	2.05539
CCDC85A	0.176546	0.039845	2.05413
EXOSC9	0.120506	0.039875	2.05383
MMP14	-0.174641	0.039912	-2.05344
RBMXL1	0.10336	0.03995	2.05305
CLEC2D	-0.288135	0.039966	-2.05289
TSPAN15	-0.237128	0.039997	-2.05256
CAPN8	-0.15827	0.040013	-2.0524
CRYBA4	0.20938	0.040052	2.052
DAP3	0.106912	0.040094	2.05157
MRAP	-0.217974	0.0401	-2.05151
IL3RA	-0.199863	0.040169	-2.05079
ANKS3	-0.106151	0.040244	-2.05003
ARHGAP8	-0.107688	0.040298	-2.04948
DHX37	-0.10228	0.040409	-2.04834
PIKFYVE	0.136151	0.04043	2.04813
SOX10	-0.129171	0.040494	-2.04747
SCN4A	-0.373471	0.040498	-2.04743
LPAR1	-0.1115	0.040504	-2.04737
RSL1D1	0.125261	0.040602	2.04638
HTATSF1	0.107687	0.040632	2.04607
UBE2J1	0.104182	0.040717	2.04521
SI	-0.260632	0.040803	-2.04434
CNP	-0.177759	0.040899	-2.04337
WBP2	0.079675	0.040988	2.04247
LRG1	0.172857	0.041048	2.04186
MIR450B	-0.100621	0.041063	-2.04172
KIF13A	-0.145434	0.041257	-2.03977
UBN2	0.126928	0.041306	2.03928
MARK3	0.133831	0.041391	2.03843
LRRFIP1	-0.204053	0.041407	-2.03827
TMEM80	-0.121251	0.04147	-2.03763
CCND1	-0.178466	0.04153	-2.03703
SPATA18	-0.188156	0.041586	-2.03648
CCNA1	-0.146447	0.041684	-2.03551
FES	-0.137426	0.041693	-2.03541
APBA1	0.104403	0.04187	2.03366
PSMB10	0.081949	0.041879	2.03357
MBTD1	-0.107838	0.041893	-2.03343
ZBED6	0.081771	0.041911	2.03325
CCDC17	-0.099328	0.041928	-2.03308
FRMD8	-0.214299	0.041951	-2.03286
TTR	-1.36019	0.041994	-2.03244
ABHD6	0.104919	0.042013	2.03225
NT5C3A	0.174333	0.042056	2.03182
RTN4R	0.177747	0.042081	2.03157
ACOX3	-0.13974	0.042124	-2.03115
BST2	-0.297477	0.042233	-2.03008
GNB1L	-0.231744	0.04241	-2.02834
KHDRBS2	0.193236	0.042422	2.02822
NFKB1	-0.104029	0.042526	-2.02721
STRN3	0.081765	0.042568	2.02679
OLFML3	-0.187123	0.042588	-2.0266
MIR365B	-0.185248	0.042747	-2.02506
CNRIP1	0.110954	0.04276	2.02493
AGTRAP	-0.14092	0.042883	-2.02373
SIK3	0.098122	0.043023	2.02237
ALDH1L2	-0.237921	0.043208	-2.02059
PARP14	-0.164848	0.043264	-2.02005
POLD3	0.145356	0.04327	2.01999
COPS4	0.115668	0.043285	2.01985
CCNT1	0.100006	0.043291	2.01978
GGTA1P	-0.230775	0.043446	-2.0183
ARHGEF3	0.167087	0.043469	2.01807
MTERF2	0.115579	0.04359	2.01692
SUV39H2	0.148293	0.043633	2.0165
MBOAT1	-0.215518	0.043671	-2.01614
ST3GAL3	-0.149864	0.0438	-2.01491
RPS26	0.197745	0.043864	2.0143
ATP6V1G1	0.094626	0.043885	2.0141
TAAR3	-0.201278	0.043893	-2.01402
LCN12	-0.18049	0.043952	-2.01347
PPP2CA	0.086278	0.043997	2.01304
SOSTDC1	-0.336609	0.044144	-2.01165
ERBB3	-0.20828	0.044295	-2.01021
SPDYA	-0.126058	0.04437	-2.00951
SSC4D	-0.187864	0.04439	-2.00932
TRAPPC6A	-0.153014	0.044394	-2.00928
GATAD2B	0.051284	0.044404	2.00919
SNU13	0.065897	0.044595	2.00739
UCP2	0.199342	0.044609	2.00726
NKAP	0.175287	0.044625	2.0071
ALYREF	-0.240992	0.044756	-2.00588
ARF1	0.096869	0.044774	2.00571
ADGRL4	0.219797	0.044817	2.0053
AP4E1	-0.110268	0.044852	-2.00499
NCKIPSD	0.107504	0.044874	2.00477
SYT4	0.152109	0.0449	2.00454
HN1L	-0.157418	0.044901	-2.00453
NDST1	0.086364	0.045071	2.00294
SLC38A2	0.196903	0.045274	2.00106
RCAN1	0.222	0.045295	2.00086
NR2F1	-0.111967	0.04554	-1.9986
ATL2	0.078201	0.045567	1.99835
MIR598	-0.244164	0.045662	-1.99747
FAM65C	-0.185705	0.045707	-1.99706
RPL37A	0.133129	0.045809	1.99612
KRT16	0.175996	0.045929	1.99502
TMEM86A	-0.136351	0.045953	-1.9948
G2E3	-0.119974	0.045968	-1.99466
SNORD15B	-0.337822	0.046009	-1.99428
ARHGAP30	-0.198923	0.046045	-1.99396
EXOC7	-0.17298	0.046086	-1.99358
B3GALT1	0.132128	0.046104	1.99342
LSR	-0.147213	0.046198	-1.99256
PEX3	0.09414	0.046223	1.99233
SULT1C2	-0.179716	0.046247	-1.99211
ZDHHC11	-0.145087	0.046272	-1.99189
NIPSNAP1	0.095588	0.046366	1.99103
GREB1L	0.138682	0.046403	1.99069
ADIPOR2	0.218159	0.046468	1.99011
MAML1	0.164909	0.046513	1.9897
CST3	-0.059415	0.046598	-1.98893
VPS4A	0.125888	0.046604	1.98887
LSM1	0.118497	0.046626	1.98868
TTLL12	-0.062174	0.046683	-1.98816
PABPN1	-0.069668	0.046834	-1.9868
CD33	-0.172551	0.046835	-1.98679
STXBP4	-0.159052	0.046907	-1.98614
STAG3	0.177703	0.046988	1.98541
ATP9B	0.118339	0.046995	1.98535
NUDT21	0.101293	0.047031	1.98503
CHIA	-0.242156	0.047076	-1.98462
LY86	-0.187572	0.047096	-1.98445
SUMO3	-0.116556	0.04715	-1.98395
SLC25A29	0.169971	0.047184	1.98365
ALG6	-0.202331	0.047257	-1.983
ARX	0.215178	0.04727	1.98289
GPN3	0.118904	0.04731	1.98253
CRYBG3	-0.241585	0.047324	-1.98241
SLC26A1	-0.177747	0.047352	-1.98215
UAP1L1	-0.054389	0.0474	-1.98173
CYBA	-0.110536	0.047595	-1.97999
DNM1L	0.068209	0.047597	1.97997
CCDC86	0.128846	0.04762	1.97977
RBPMS2	-0.180866	0.04762	-1.97977
TSC22D2	0.084946	0.047629	1.97968
MLXIP	-0.090591	0.04763	-1.97968
FAM84B	0.228269	0.047643	1.97956
PRLR	-0.343218	0.047873	-1.97752
PPAN	0.264363	0.047919	1.97712
KCNN2	0.191392	0.047942	1.97691
BTBD8	-0.21802	0.047953	-1.97681
TUBA1C	-0.546227	0.048089	-1.97562
RBM47	-0.209365	0.048108	-1.97545
CDK8	0.126827	0.048119	1.97535
CER1	-0.239047	0.048187	-1.97475
AHNAK2	0.203453	0.048266	1.97406
RNF216	-0.148409	0.048274	-1.97399
JAK1	0.069709	0.048327	1.97353
KRR1	0.107508	0.048401	1.97287
FAM134C	-0.144973	0.048441	-1.97253
POF1B	0.141593	0.048556	1.97151
DCDC2C	-0.16765	0.048714	-1.97013
GPR34	-0.199112	0.048852	-1.96894
CRHR1	0.193197	0.048891	1.9686
DDX50	0.064615	0.048947	1.96811
LPAR5	-0.1218	0.049186	-1.96604
TIAM2	0.187084	0.049264	1.96536
SLC7A4	0.172251	0.049309	1.96497
RBBP6	0.173462	0.049388	1.9643
PLCB2	-0.157902	0.049588	-1.96258
MSX1	-0.239204	0.049648	-1.96206
TIMP3	0.187195	0.049719	1.96145
CEBPB	0.166425	0.049773	1.96099
RRH	-0.15258	0.049858	-1.96026
IL10RA	-0.157049	0.049902	-1.95988
PRAF2	0.085751	0.049927	1.95967
CLDN5	-0.206716	0.050035	-1.95875
PARK2	-0.134203	0.05007	-1.95845
OSTM1	0.126088	0.050107	1.95814
IAH1	-0.127527	0.050218	-1.95719
MPV17L2	0.117611	0.05038	1.95582
GFOD2	-0.153364	0.050421	-1.95547
KIF9	-0.156503	0.050426	-1.95543
PPARGC1A	0.107045	0.050554	1.95435
MAGT1	-0.16227	0.050583	-1.9541
SAMM50	-0.087127	0.050602	-1.95394
QDPR	-0.17247	0.050696	-1.95315
KCNB1	-0.116839	0.050713	-1.95301
NKAPL	-0.19133	0.050851	-1.95184
KDM1B	-0.098405	0.050892	-1.9515
RAB35	0.092747	0.0509	1.95143
FAM98B	0.107216	0.050931	1.95117
KCTD6	0.120341	0.050958	1.95094
CLRN3	-0.158237	0.050986	-1.95071
SDR39U1	0.118177	0.051012	1.95049
DNAJB3	0.177522	0.051042	1.95023
PRSS48	-0.178238	0.051096	-1.94978
CEL	-0.236423	0.051127	-1.94953
TXNDC11	0.147226	0.051272	1.94831
PTDSS1	0.136842	0.05143	1.947
MFSD5	0.108367	0.051456	1.94678
H19	-0.172563	0.05146	-1.94675
TTC16	0.148698	0.051736	1.94445
CLDN19	-0.158299	0.051797	-1.94395
SAMD4B	0.131879	0.051817	1.94378
FAM173A	-0.070459	0.051862	-1.94341
CEP97	-0.151342	0.052057	-1.94179
MTOR	0.056651	0.052072	1.94168
IGHM	0.130225	0.052181	1.94078
TANGO6	-0.117959	0.052192	-1.94068
ACER2	0.145661	0.052198	1.94064
SVIL	0.119373	0.052348	1.93941
PMVK	-0.067372	0.052374	-1.93919
EHD3	0.118439	0.052613	1.93724
ANKS1A	0.161059	0.052763	1.93601
LENG8	-0.128121	0.052796	-1.93574
SASH3	0.319094	0.052813	1.9356
RANBP3	-0.087721	0.052828	-1.93548
NMU	-0.167378	0.052869	-1.93514
GNA13	0.099399	0.052924	1.9347
BNIPL	0.159538	0.052925	1.93469
H3F3B	0.124776	0.052934	1.93461
PCDH15	-0.111199	0.052957	-1.93443
BBS5	0.147552	0.053002	1.93406
INHA	-0.15156	0.05314	-1.93294
FYB	-0.200918	0.053142	-1.93293
DLG4	0.05932	0.053168	1.93272
WDR3	-0.138774	0.053324	-1.93145
ISYNA1	0.089476	0.053331	1.9314
FOSB	0.297287	0.053391	1.93091
KPNA2	0.108049	0.053459	1.93037
PROL1	-0.217676	0.053461	-1.93035
MARCH3	-0.162738	0.053508	-1.92997
POU2AF1	-0.170207	0.053512	-1.92994
AFF4	0.084274	0.053526	1.92983
JRKL	-0.185414	0.053526	-1.92982
FRMD6	0.296058	0.05354	1.92971
ORC1	-0.096161	0.053541	-1.92971
LONP1	0.122706	0.053568	1.92949
GPR3	0.198117	0.053586	1.92934
IL1A	-0.240779	0.053605	-1.92919
RAD51C	-0.15173	0.053699	-1.92843
NOL8	0.116577	0.053739	1.92811
ACAD8	-0.096476	0.053748	-1.92804
CCDC25	0.11471	0.053781	1.92777
LMAN2L	-0.113171	0.053785	-1.92774
WRAP73	0.063865	0.053805	1.92758
ZADH2	-0.1107	0.053848	-1.92724
E2F8	-0.118507	0.053854	-1.92719
SEMA6D	-0.119554	0.053869	-1.92707
PCID2	0.133035	0.05392	1.92666
VAPB	0.092176	0.05396	1.92634
SNRPA	-0.12016	0.054077	-1.92541
PLCG1	-0.146331	0.054154	-1.92479
SNORD111	-0.309849	0.054265	-1.9239
SNORA34	-0.541378	0.054311	-1.92354
EXOC2	0.138083	0.054373	1.92304
HSPA1L	0.1448	0.054511	1.92195
CD47	0.066415	0.054512	1.92194
HNRNPA1	0.030024	0.054527	1.92182
ACBD6	0.110029	0.054543	1.92169
SEC14L5	-0.216864	0.054552	-1.92162
RXRB	-0.129811	0.054637	-1.92094
COMP	-0.216599	0.054698	-1.92047
ERC1	0.092234	0.054702	1.92044
STYK1	-0.14396	0.054751	-1.92005
DACT3	0.159021	0.054754	1.92003
SLC35B1	0.087734	0.054783	1.91979
ADM2	-0.153597	0.054868	-1.91912
GLRA4	-0.141887	0.054918	-1.91873
ID3	-0.172142	0.055055	-1.91765
PDXP	0.085898	0.05508	1.91745
PELI1	0.143416	0.055117	1.91716
MIR1249	0.216686	0.055232	1.91626
SNORD57	0.301154	0.055241	1.91619
NIPBL	0.14817	0.055247	1.91614
GPR65	0.180122	0.055316	1.91559
COL4A5	-0.171044	0.055346	-1.91536
EHD2	-0.106033	0.055349	-1.91534
ZNRD1-AS1	-0.153781	0.055463	-1.91444
CYB561D2	0.157197	0.055545	1.91381
INTS4	-0.088778	0.055568	-1.91362
INADL	-0.127161	0.055569	-1.91362
PLA1A	0.15149	0.055652	1.91297
LSM14A	0.094188	0.055658	1.91293
UBALD2	0.199021	0.055913	1.91094
CCDC162P	-0.118607	0.05593	-1.9108
LECT2	-0.161458	0.055956	-1.9106
CFH	0.209189	0.055958	1.91059
SS18L1	0.094349	0.055968	1.91051
PCSK1	0.180281	0.056076	1.90967
FGD4	0.195047	0.056122	1.90932
MAPK8	0.143051	0.056321	1.90778
GBP3	-0.234304	0.056381	-1.90732
LONRF1	0.189012	0.056474	1.9066
ISG15	-0.246752	0.056546	-1.90604
PTGFRN	0.184307	0.056579	1.90579
NKX6-2	-0.139621	0.056711	-1.90477
TCTEX1D2	0.100446	0.056824	1.90391
SLC6A9	-0.187356	0.056845	-1.90375
GATAD2A	0.117514	0.05687	1.90355
MIR346	0.270709	0.056919	1.90318
EML3	-0.096112	0.05696	-1.90287
TMEM57	0.103044	0.056985	1.90267
DPPA4	-0.154671	0.057006	-1.90251
SRFBP1	0.153741	0.057022	1.90239
SLC20A2	0.091338	0.057152	1.9014
TMEM222	0.09091	0.057274	1.90047
ADCK1	0.075407	0.057284	1.90039
CCR3	0.154356	0.057344	1.89994
POU3F1	0.338055	0.057347	1.89991
KDM8	-0.139177	0.057452	-1.89911
BTBD19	-0.165718	0.057487	-1.89885
SPG21	0.13358	0.057502	1.89874
SPR	0.153348	0.057571	1.89821
FGFR2	-0.204965	0.057573	-1.89819
RBM5	0.07281	0.057839	1.89618
ANKRD42	0.128415	0.057865	1.89598
RNF26	-0.360444	0.05795	-1.89535
KPNA1	0.120926	0.058009	1.8949
EIF3M	0.166911	0.058169	1.89369
VTI1B	0.104727	0.058259	1.89302
STK10	-0.097631	0.058388	-1.89205
MED13L	0.111976	0.058391	1.89203
GSTM4	0.13744	0.058407	1.89191
TRPV4	-0.203635	0.058469	-1.89144
JARID2	0.103929	0.058572	1.89068
ASB12	-0.181704	0.058615	-1.89035
FAM173B	-0.156818	0.058763	-1.88925
IFNAR2	-0.12591	0.058769	-1.88921
PIK3C2B	-0.133964	0.05879	-1.88905
KLF9	0.131619	0.058818	1.88884
CERS6	0.177438	0.058896	1.88826
SSX9	-0.192359	0.058988	-1.88757
AOX1	-0.128809	0.058995	-1.88752
PSMC1	0.073959	0.059199	1.886
POLR2I	0.109144	0.059267	1.8855
HRSP12	-0.187717	0.059327	-1.88506
RDH16	-0.136624	0.05948	-1.88393
NAP1L3	0.106115	0.059505	1.88374
SLFN5	-0.11387	0.059539	-1.88349
IGFBP2	-0.226727	0.059754	-1.88191
SLC35E3	0.145908	0.059889	1.88092
DDX39B	-0.212057	0.05999	-1.88018
LDLRAD2	-0.188286	0.060174	-1.87883
AFAP1L1	-0.160962	0.060175	-1.87882
FGF12	0.074066	0.060249	1.87828
TTBK2	0.089118	0.060286	1.87801
MEX3B	-0.171855	0.060437	-1.87691
EHMT1	-0.079517	0.060449	-1.87682
AHDC1	0.072547	0.060453	1.87679
TCTE3	-0.200909	0.060504	-1.87642
MIR103A2	-0.315252	0.060528	-1.87624
RPS27	0.076433	0.060532	1.87621
FAM111A	-0.12184	0.060568	-1.87595
SPNS1	-0.061691	0.06072	-1.87485
MYOC	0.263342	0.060735	1.87474
TLX1	-0.199723	0.060793	-1.87432
SNX31	0.187267	0.060812	1.87418
PPP1R14A	-0.26582	0.060889	-1.87362
TXNL4B	0.085692	0.060914	1.87344
DYRK2	0.099152	0.06093	1.87333
FAM161A	-0.15516	0.061026	-1.87264
PDCD11	-0.099211	0.061042	-1.87252
REV1	0.084855	0.061113	1.87201
MYH7B	-0.066237	0.06117	-1.8716
CEP112	0.113507	0.061172	1.87159
SLAMF6	-0.183453	0.061232	-1.87115
UBAC1	0.073679	0.061499	1.86923
AURKA	-0.13463	0.061508	-1.86916
GIN1	-0.148151	0.061526	-1.86904
NRG3	0.118352	0.061542	1.86892
CLCN1	-0.114178	0.061581	-1.86864
ANKRD44	-0.120041	0.061645	-1.86818
ZBTB22	0.147121	0.061721	1.86764
APBB2	-0.093242	0.061761	-1.86735
OTUD6B	0.104948	0.061858	1.86666
HIGD2A	0.071168	0.061881	1.86649
DRGX	-0.124423	0.061919	-1.86622
CSE1L	0.117854	0.062005	1.86561
PTGR1	-0.168713	0.062016	-1.86553
T	-0.21154	0.062024	-1.86547
RNF212	-0.222217	0.062126	-1.86475
SLC19A3	-0.166225	0.062205	-1.86418
TMEM69	0.178877	0.062294	1.86355
KIF27	-0.17672	0.062295	-1.86355
LRTM1	-0.271089	0.062387	-1.86289
EMP1	-0.139386	0.062428	-1.8626
SLC35A5	0.119888	0.062485	1.86219
MUL1	0.14751	0.062494	1.86213
CLINT1	0.119221	0.062495	1.86212
RPL23A	0.055848	0.062496	1.86212
MIR541	0.333188	0.062524	1.86192
WDSUB1	-0.126768	0.062575	-1.86156
UCN3	-0.200305	0.062613	-1.86129
JDP2	0.202495	0.062795	1.86
PCDHB8	-0.21352	0.062803	-1.85995
ANKAR	-0.195053	0.062806	-1.85992
PIAS1	0.088094	0.062896	1.85929
SNORD22	0.22708	0.062943	1.85896
HIVEP2	-0.214316	0.063024	-1.85839
ZBED4	-0.093361	0.063039	-1.85828
PPP1R32	-0.16488	0.063073	-1.85804
SHH	0.131864	0.063124	1.85768
BMPR1A	0.110147	0.063144	1.85754
FAM3A	-0.102376	0.063175	-1.85732
NUPL2	-0.193768	0.063208	-1.8571
CMTM6	-0.134356	0.063249	-1.8568
SCARNA2	0.236166	0.063331	1.85623
LPIN2	0.145613	0.063357	1.85605
EXOC6	0.194061	0.063597	1.85437
SPHKAP	0.200755	0.063659	1.85394
CSN1S1	-0.145041	0.063675	-1.85383
MICU3	0.143452	0.063706	1.85361
ADGRG5	-0.152037	0.063728	-1.85346
PSMD10	-0.091261	0.063808	-1.8529
GAS8	-0.098551	0.063809	-1.85289
FHL3	-0.116804	0.063817	-1.85284
C7	-0.161005	0.063841	-1.85267
SNAP23	-0.201184	0.063875	-1.85243
PAX6	-0.133659	0.063902	-1.85225
CHST15	0.157893	0.063943	1.85196
RPL39	0.161277	0.064051	1.85121
PDE4DIP	0.068777	0.06407	1.85108
SOX5	-0.115591	0.064094	-1.85091
AURKC	0.230147	0.064119	1.85074
TNFAIP8L2	-0.133795	0.064156	-1.85048
CCDC65	0.156547	0.064184	1.85028
AMT	-0.084795	0.064392	-1.84884
THBS1	0.177393	0.064466	1.84833
FBXW11	0.100454	0.064473	1.84829
ACOT1	-0.163463	0.064554	-1.84773
CFP	-0.171253	0.064606	-1.84737
DIP2A	-0.079129	0.064688	-1.8468
ROBO4	-0.105904	0.064708	-1.84667
GSTA1	-0.160666	0.064736	-1.84647
CCL8	-0.150054	0.064826	-1.84586
CUL2	0.096323	0.064938	1.84508
RAB39B	0.124679	0.064955	1.84496
LCE3A	0.245816	0.064963	1.84491
GTF2A1L	-0.241856	0.065067	-1.8442
KANK1	-0.172785	0.065114	-1.84387
SLC24A1	-0.105349	0.065163	-1.84354
TBC1D16	-0.07541	0.065242	-1.843
ARFIP1	0.358234	0.065267	1.84283
STX4	-0.086822	0.065306	-1.84256
SMARCA4	-0.068918	0.065429	-1.84172
CHORDC1	0.124828	0.065434	1.84169
MUM1	0.075924	0.065458	1.84152
PLCH1	-0.252744	0.065468	-1.84146
SRSF10	0.133021	0.065548	1.84091
UBE2E3	0.086331	0.065568	1.84078
NDNL2	0.112761	0.065666	1.84011
TCEAL5	0.110585	0.065666	1.84011
MAN2C1	0.132374	0.065677	1.84003
LRRC8C	0.138362	0.065764	1.83944
LOR	0.192393	0.065821	1.83906
KIF13B	-0.156961	0.065874	-1.83869
ITGB4	-0.145205	0.065884	-1.83863
KCTD5	0.132589	0.065947	1.8382
FEV	-0.156139	0.065959	-1.83812
GPX2	-0.290917	0.066009	-1.83778
DHRSX	0.089914	0.066023	1.83769
MARCH5	0.090207	0.066137	1.83691
PLK3	0.209062	0.066151	1.83682
FEM1B	0.084539	0.066161	1.83675
RPL22L1	-0.110127	0.066438	-1.83489
BIN3	-0.138405	0.066566	-1.83402
ARID2	0.113495	0.066621	1.83365
MALT1	-0.114105	0.06663	-1.83359
WRN	-0.076089	0.066646	-1.83348
MYO5A	0.09819	0.066648	1.83347
NOL12	-0.097127	0.066665	-1.83336
DAB1	0.123574	0.066813	1.83236
PRSS50	-0.239978	0.066935	-1.83155
ZPBP2	0.152234	0.066963	1.83135
FOXA3	-0.184406	0.067063	-1.83068
GDF3	-0.125622	0.067087	-1.83053
GSK3B	0.053365	0.067091	1.8305
PRPF40A	0.15268	0.06713	1.83024
ZRANB2	0.074089	0.067253	1.82942
CPT1C	0.07113	0.067259	1.82938
KAZALD1	0.149367	0.067365	1.82867
NNT	-0.099043	0.067392	-1.82849
COL3A1	-0.159644	0.067489	-1.82784
NCOA1	0.104013	0.067525	1.82761
CSNK1D	0.084538	0.067642	1.82683
ISG20	-0.17397	0.067668	-1.82666
KCNG3	0.146883	0.067715	1.82635
TDRD6	-0.159396	0.067747	-1.82614
CEP76	0.124759	0.067803	1.82576
HARS	0.080378	0.067898	1.82513
FAM132A	0.115208	0.067928	1.82494
NLRP2	-0.17529	0.067966	-1.82468
RASL12	-0.304672	0.067977	-1.82461
TEX2	-0.084223	0.068218	-1.82302
FAM174B	-0.155339	0.068244	-1.82285
SATL1	-0.131167	0.068274	-1.82265
TMBIM1	-0.11934	0.068444	-1.82153
CDKN1C	-0.161332	0.068454	-1.82146
ARL8B	0.108698	0.068483	1.82127
NOL7	0.127396	0.068501	1.82116
FAM166A	-0.095066	0.068628	-1.82032
RPS6KA1	-0.172845	0.068654	-1.82015
ISM1	0.131758	0.068724	1.81969
UGCG	0.094532	0.068837	1.81895
IRF8	-0.239097	0.068838	-1.81895
CAMSAP2	0.061755	0.068864	1.81878
CIZ1	-0.118745	0.068917	-1.81843
ANKRD60	0.202594	0.068925	1.81838
COX15	0.127787	0.068941	1.81827
IYD	-0.226111	0.068952	-1.8182
RNF19A	0.165293	0.068984	1.81799
MIR107	0.220413	0.069014	1.81779
CDK2	-0.157016	0.069098	-1.81724
AMDHD2	-0.139268	0.0691	-1.81723
CCDC89	-0.183638	0.069131	-1.81703
TSSC1	0.098988	0.069158	1.81686
FAIM2	0.046348	0.069165	1.81681
KRAS	0.167611	0.069187	1.81667
EVC	-0.135564	0.069212	-1.81651
ARHGAP20	0.118656	0.06935	1.81561
USHBP1	-0.164027	0.069395	-1.81531
MIR155	-0.227771	0.069473	-1.8148
PPP1R14B	0.165984	0.0695	1.81463
UNK	-0.080412	0.0695	-1.81463
POP5	0.110609	0.069662	1.81358
ABCC12	0.100886	0.069772	1.81287
SCML2	-0.175277	0.069826	-1.81252
PNMAL1	0.094616	0.069869	1.81224
PTPDC1	0.101415	0.069886	1.81213
TMEM43	0.21456	0.069975	1.81155
ZNHIT1	-0.053091	0.069986	-1.81148
MIR223	-0.117629	0.070011	-1.81132
MIR451A	-0.129851	0.070055	-1.81104
GALNT6	-0.196495	0.07012	-1.81062
SPAG1	0.152484	0.070174	1.81027
RPL14	0.090766	0.070177	1.81025
SMU1	0.126064	0.070261	1.80971
MIR496	0.170126	0.070281	1.80958
RCCD1	-0.140056	0.070389	-1.80889
NUDT15	0.119336	0.070413	1.80873
FBXO33	0.133644	0.070455	1.80846
FKBP3	0.093248	0.070547	1.80787
EEF1D	0.08084	0.070628	1.80736
RAB18	0.133338	0.070672	1.80707
MIR493	-0.384852	0.070704	-1.80687
PDXK	0.143755	0.070709	1.80683
YBX2	0.155656	0.07073	1.8067
ACTRT1	0.137903	0.070776	1.80641
GVINP1	-0.146374	0.070813	-1.80617
CD82	-0.110646	0.071076	-1.80449
GTF2F1	-0.078544	0.071143	-1.80407
PPM1L	0.119693	0.071233	1.80349
KRT10	-0.121646	0.071284	-1.80316
CCDC112	-0.151635	0.071338	-1.80282
GRM2	0.333105	0.071425	1.80227
EIF2AK2	-0.175092	0.071444	-1.80215
LRRC57	0.162066	0.071496	1.80182
NANOS2	0.204289	0.071648	1.80085
RFX1	-0.103549	0.071764	-1.80012
USP18	-0.20269	0.071796	-1.79991
C9	-0.187159	0.071902	-1.79925
UPP2	-0.195331	0.071909	-1.7992
FAM43A	0.176579	0.072175	1.79753
CLN6	0.086922	0.072225	1.79721
SPATA6	-0.179115	0.072291	-1.7968
ABCA5	0.083635	0.072335	1.79652
CYP27A1	-0.212353	0.072353	-1.79641
TENM1	-0.124457	0.07242	-1.79599
DUS3L	-0.093721	0.072465	-1.7957
MYADML2	-0.146026	0.072533	-1.79528
PILRA	-0.23372	0.072591	-1.79491
GMPPA	-0.072335	0.072614	-1.79477
PBXIP1	-0.132993	0.072709	-1.79418
SLCO2A1	-0.176944	0.072746	-1.79394
JMJD7	-0.112893	0.072768	-1.79381
TGFB1I1	-0.138042	0.072873	-1.79315
GTF2H1	0.113104	0.072879	1.79312
OXA1L	0.061517	0.072899	1.79299
FABP6	-0.155682	0.072966	-1.79257
PFKFB3	0.156178	0.07297	1.79254
HIST1H2BK	-0.13502	0.073022	-1.79222
OPLAH	0.100756	0.073137	1.7915
DCBLD2	0.067444	0.07314	1.79148
UBXN2B	0.146794	0.073142	1.79147
FAU	-0.190028	0.073308	-1.79044
PLXNB3	-0.218244	0.073391	-1.78992
TM4SF20	-0.183388	0.073435	-1.78965
SGTB	0.171598	0.073473	1.78941
KL	-0.476974	0.073478	-1.78938
EPHA1	-0.110407	0.073493	-1.78929
FER1L4	0.176234	0.073632	1.78843
UNC5A	0.147607	0.073659	1.78826
WBP1	-0.100798	0.073778	-1.78752
SOX21	-0.199749	0.073845	-1.78711
L3MBTL1	-0.164061	0.074147	-1.78525
GNG3	0.070969	0.074169	1.78511
TMCC2	-0.161647	0.074176	-1.78507
HABP2	-0.172028	0.074294	-1.78434
BPIFB6	-0.172326	0.074309	-1.78425
ATG10	0.159904	0.074312	1.78423
CCNL1	0.133055	0.074348	1.78401
EPN2	-0.068065	0.074381	-1.78381
ANKMY1	-0.179295	0.074436	-1.78347
UBL7	0.108892	0.074442	1.78343
FARS2	0.136771	0.074495	1.78311
FDFT1	0.099574	0.074539	1.78284
CSNK1A1	0.08004	0.074621	1.78234
NUDT1	-0.141054	0.074723	-1.78171
LIFR	0.11012	0.074756	1.78151
MINPP1	0.10515	0.074768	1.78144
RNF2	0.112543	0.074844	1.78097
SS18	-0.15802	0.07495	-1.78032
MIRLET7E	0.339491	0.075071	1.77958
SLC38A7	0.088707	0.075093	1.77945
AJAP1	0.135486	0.075094	1.77944
RRBP1	-0.091138	0.075347	-1.77791
ABCF2	0.096845	0.075365	1.7778
FEZF2	0.375302	0.075432	1.77739
MRPL11	0.100002	0.075666	1.77597
MATR3	0.070094	0.075794	1.7752
RALGPS2	0.121032	0.075838	1.77493
ARL8A	0.088149	0.075842	1.77491
AHCTF1	0.073739	0.075909	1.7745
KLF7	-0.138341	0.075923	-1.77442
CTSS	-0.212749	0.075928	-1.77438
LANCL3	-0.111152	0.075953	-1.77424
PHIP	0.085724	0.076021	1.77382
HADHB	-0.214957	0.076022	-1.77381
LPXN	-0.178067	0.076162	-1.77297
CCL3	-0.368428	0.076173	-1.77291
MYZAP	0.164526	0.076198	1.77275
SERPINC1	-0.192204	0.076219	-1.77263
CELA3B	0.220985	0.07631	1.77208
SLPI	-0.151579	0.076311	-1.77208
FAM58BP	-0.177763	0.076316	-1.77205
ST8SIA1	0.145346	0.07633	1.77196
EPM2A	0.084523	0.076413	1.77146
ETV1	0.203962	0.076641	1.7701
TRIM28	0.078171	0.076659	1.76999
SLC4A5	-0.335751	0.076673	-1.7699
SMARCA1	0.153013	0.076677	1.76988
MARCH11	0.114152	0.076694	1.76978
SNORD35A	-0.176054	0.076698	-1.76975
MVK	-0.083739	0.076835	-1.76893
STAG2	0.10848	0.076881	1.76866
NRARP	0.15107	0.076899	1.76855
CTDSPL2	0.081034	0.077085	1.76744
PLD6	-0.155138	0.077086	-1.76743
TAF1C	-0.13017	0.077162	-1.76698
RNF139	0.112865	0.077193	1.76679
RPF2	0.228481	0.077193	1.7668
ACBD4	0.080145	0.077198	1.76676
ARID1A	0.071731	0.077294	1.76619
SOS1	0.100657	0.077345	1.76589
STX16	-0.049916	0.077407	-1.76552
NUBP1	-0.124481	0.077419	-1.76545
UBE4B	0.088996	0.077528	1.7648
ABHD10	0.157743	0.07763	1.7642
DPP10	0.117876	0.077781	1.7633
THTPA	0.117484	0.077784	1.76328
PAIP1	0.081891	0.077959	1.76225
CEP72	-0.174667	0.078121	-1.76129
MAX	0.065495	0.078144	1.76115
CYP2R1	-0.139139	0.078246	-1.76055
S100A16	-0.135226	0.078259	-1.76048
CMPK1	0.072337	0.078302	1.76022
RPP30	0.126209	0.078321	1.76011
CEACAM1	-0.180855	0.078388	-1.75971
MLLT11	0.060468	0.078444	1.75938
DLL3	-0.108451	0.078491	-1.75911
PDSS2	0.075465	0.078516	1.75896
NLGN1	0.136971	0.078521	1.75893
RGS7	0.116395	0.078602	1.75846
KBTBD4	0.130571	0.078604	1.75845
CHST1	0.100079	0.078643	1.75822
GTF2A2	0.077507	0.078764	1.75751
DIP2B	-0.067848	0.07881	-1.75724
SERTAD3	0.148974	0.078821	1.75717
FAM53C	0.122268	0.07883	1.75712
CYTH4	-0.192385	0.078896	-1.75673
TCHP	-0.112066	0.079038	-1.7559
H1FX	-0.112192	0.079115	-1.75545
XPNPEP2	-0.168548	0.079139	-1.75531
AKAP11	0.103562	0.079141	1.7553
CBLN3	0.15874	0.079274	1.75452
COX6C	0.058673	0.079348	1.75409
GTPBP1	0.075318	0.07942	1.75367
TRUB2	-0.106143	0.079515	-1.75312
FGFR1	0.139522	0.079526	1.75306
TM9SF2	0.076145	0.079586	1.75271
TRAF3IP2	-0.13931	0.079594	-1.75266
PAPD7	0.106155	0.079638	1.75241
MPI	0.100181	0.079641	1.75239
CKMT1A	0.08533	0.079647	1.75235
SPAG9	0.041313	0.079674	1.7522
GPR84	-0.267769	0.079686	-1.75213
DOC2B	0.237804	0.079787	1.75154
CPA5	-0.164736	0.079865	-1.75108
LGALS3BP	-0.171876	0.079968	-1.75049
ARHGEF26	0.134793	0.080004	1.75028
CCNB2	0.236917	0.080045	1.75004
WFIKKN1	0.25025	0.08009	1.74978
SCARF2	-0.143219	0.080153	-1.74942
GDPD3	-0.149106	0.080207	-1.74911
ACTL7A	-0.074913	0.08024	-1.74891
GMPS	0.084069	0.080263	1.74879
APOB	-0.217433	0.080287	-1.74865
HIST1H3A	-0.154552	0.080306	-1.74854
RAP2B	-0.094301	0.080532	-1.74724
LIPE	-0.093398	0.080545	-1.74716
SSNA1	0.085481	0.080637	1.74663
ERAS	-0.208102	0.080659	-1.7465
MYL7	-0.168875	0.080672	-1.74642
DERA	0.170308	0.080678	1.74639
NENF	0.098012	0.080817	1.74559
PTPRA	0.069332	0.080837	1.74548
COMTD1	0.128114	0.080844	1.74544
NUDCD2	-0.163022	0.080856	-1.74537
CD9	-0.197466	0.080878	-1.74524
PPIE	-0.170356	0.080902	-1.7451
KANSL2	0.226216	0.08091	1.74506
NPAT	0.124968	0.08091	1.74506
CDK5R2	0.084512	0.080983	1.74464
BCAP29	0.122616	0.081008	1.7445
WRNIP1	-0.120845	0.081065	-1.74417
SLC25A27	-0.048916	0.081069	-1.74415
ITFG1	0.07594	0.081073	1.74412
SCAMP1	0.073421	0.081123	1.74384
SLC25A21	-0.127862	0.08116	-1.74362
BMP6	-0.163665	0.081201	-1.74339
GTPBP4	0.073417	0.081236	1.74319
ENPP4	-0.140019	0.081347	-1.74256
RWDD1	0.152611	0.081374	1.7424
SLMO2	0.116933	0.081485	1.74177
DGCR2	0.075072	0.081596	1.74114
ZBTB32	-0.100498	0.081649	-1.74084
POP1	-0.056495	0.081818	-1.73988
GHRH	-0.218279	0.081863	-1.73962
HMGB2	0.246552	0.081893	1.73945
ITGAX	-0.134547	0.081953	-1.73911
PIK3C2G	-0.149442	0.081953	-1.73911
CEBPZ	0.148064	0.082009	1.73879
NUP85	0.097006	0.082072	1.73843
IL36RN	-0.213041	0.082142	-1.73803
DOCK5	-0.098995	0.082154	-1.73796
PKP2	0.193584	0.082244	1.73746
GPR61	0.129251	0.082323	1.73701
VGLL3	0.288888	0.082433	1.73639
DPYS	-0.178029	0.082455	-1.73626
DOCK3	0.092465	0.082527	1.73585
INPP5F	-0.130586	0.082668	-1.73506
TCF20	0.050945	0.082684	1.73497
RRAS	0.07657	0.082707	1.73484
MTMR2	0.117552	0.082736	1.73468
PRRC2B	0.084209	0.082844	1.73407
MIR15A	-0.24149	0.082962	-1.7334
MAP3K2	0.118947	0.082989	1.73325
LITAF	-0.138801	0.083023	-1.73306
KLF6	-0.109862	0.083126	-1.73248
GPR141	0.14249	0.083195	1.7321
MAF1	0.115422	0.083244	1.73182
GAB3	-0.250785	0.083245	-1.73182
FAM193B	-0.082538	0.08333	-1.73134
PANK2	0.106054	0.083337	1.7313
RNF39	0.122015	0.083354	1.73121
MIR219A2	-0.188473	0.083449	-1.73068
TMPRSS9	-0.0612	0.083489	-1.73045
TMEM8A	-0.086156	0.08368	-1.72938
NUP98	0.093976	0.083779	1.72883
KLHL22	0.05944	0.083798	1.72872
SPTLC3	-0.171352	0.083815	-1.72863
KLF12	-0.066386	0.083903	-1.72814
COQ7	0.101666	0.083928	1.728
SLC6A17	0.059473	0.083935	1.72796
GLG1	0.051487	0.083955	1.72785
FLAD1	-0.062019	0.084061	-1.72726
PTPN22	-0.117385	0.084122	-1.72692
UBE2D3	0.093886	0.084188	1.72655
STK17B	0.151323	0.084203	1.72647
RBFA	-0.123411	0.084308	-1.72589
DNMT3B	0.203045	0.084358	1.72561
ATXN7L3	0.082988	0.084524	1.72469
THSD7B	0.144003	0.084541	1.7246
GMCL1	-0.059454	0.084618	-1.72417
MRPS34	0.068533	0.08473	1.72355
KDM5A	-0.073199	0.08474	-1.72349
PLD2	-0.112282	0.08476	-1.72339
PCNT	0.101651	0.084924	1.72248
RAE1	0.080863	0.084958	1.72229
TSPAN8	0.154085	0.084961	1.72228
MICAL1	-0.131205	0.085019	-1.72195
MIRLET7G	0.136313	0.08514	1.72129
NPC1	-0.108197	0.085245	-1.72071
RPL11	-0.109399	0.085285	-1.72049
SSB	0.072981	0.085412	1.71979
STARD3	-0.101712	0.085421	-1.71974
GPR25	0.179078	0.085428	1.71971
SHQ1	0.167955	0.085483	1.71941
TMEM11	-0.163857	0.085506	-1.71928
TTC17	0.109809	0.085529	1.71915
EIF1B	0.111071	0.085568	1.71894
CHCHD7	-0.069768	0.085574	-1.71891
GCGR	-0.142717	0.08566	-1.71843
NLRP6	-0.077671	0.085666	-1.7184
B4GALNT4	0.125466	0.085713	1.71814
RAD51AP1	0.120985	0.085725	1.71808
LY75	0.100573	0.085726	1.71807
STC1	0.173611	0.085753	1.71792
ARF3	0.098054	0.085754	1.71792
SSBP2	0.076903	0.085761	1.71788
FUBP3	-0.090082	0.085793	-1.71771
TJAP1	-0.120751	0.08583	-1.7175
MS4A4A	0.14909	0.085945	1.71687
C4B	-0.606545	0.085991	-1.71662
PKNOX2	0.14152	0.086005	1.71655
SBDS	0.062755	0.08604	1.71636
AQP7	-0.155418	0.086081	-1.71613
ING5	-0.114984	0.086126	-1.71589
PAM16	0.075366	0.086134	1.71584
MED19	0.142154	0.086197	1.7155
MICALL2	-0.114819	0.0862	-1.71548
IER2	0.197844	0.086205	1.71545
RPL3	0.308995	0.08624	1.71526
DNAJA1	0.060689	0.086285	1.71502
FRMPD3	0.100605	0.086482	1.71395
P3H1	-0.106968	0.086495	-1.71387
VASH1	-0.095112	0.086509	-1.7138
UQCRFS1	0.089337	0.086764	1.71241
RTL1	-0.12063	0.08688	-1.71179
RIPK3	-0.174929	0.086952	-1.71139
FZR1	0.073635	0.086993	1.71117
CDH2	0.101289	0.087024	1.71101
BLM	-0.119476	0.087074	-1.71074
SMTNL2	0.136404	0.087081	1.7107
BTD	-0.116912	0.087151	-1.71032
MAML2	0.100975	0.087171	1.71021
RAB3IP	0.132397	0.0872	1.71006
PAQR5	0.153843	0.087268	1.70969
GAL3ST1	-0.181993	0.087383	-1.70907
MLKL	-0.138761	0.087459	-1.70866
MXI1	0.13098	0.087577	1.70803
ARL13B	-0.128957	0.087584	-1.70799
ARMC8	0.074301	0.087587	1.70797
TOR1AIP2	0.09372	0.087605	1.70787
TRAPPC1	0.128514	0.08766	1.70758
UBE2L3	0.072983	0.087729	1.7072
MTF1	-0.076008	0.087765	-1.70701
FXR1	0.063602	0.087958	1.70598
GZMK	0.149284	0.087965	1.70594
MOB3A	0.172603	0.087977	1.70587
PSME4	0.084002	0.087992	1.70579
RIF1	0.187338	0.088041	1.70553
NME2	0.173049	0.088104	1.70519
DCDC2B	-0.205858	0.088143	-1.70498
NUP58	0.067589	0.088254	1.70439
LAP3	-0.171184	0.088376	-1.70374
CCDC28B	0.104912	0.088449	1.70335
FAN1	0.134257	0.088477	1.7032
GSPT2	0.1259	0.088656	1.70224
GAPDHS	-0.076529	0.08873	-1.70185
HADH	-0.158097	0.088794	-1.70151
POLR3H	0.107029	0.088828	1.70133
GPR63	-0.098016	0.088906	-1.70091
ENPP2	-0.332436	0.08892	-1.70084
TFE3	-0.050024	0.088997	-1.70043
TRMT2A	-0.068889	0.089001	-1.70041
ASPHD1	0.066984	0.089051	1.70015
GAS5	0.181712	0.089058	1.70011
AIF1	-0.135809	0.089089	-1.69994
TBC1D21	0.117481	0.089194	1.69938
RPGRIP1	0.120256	0.089204	1.69933
SARDH	-0.094968	0.089234	-1.69917
HACL1	-0.062824	0.089246	-1.69911
RPF1	0.103654	0.08927	1.69898
PDE7B	-0.218046	0.08929	-1.69887
TAF7L	0.127592	0.089324	1.6987
HNRNPUL1	0.087351	0.089327	1.69868
SYNJ2BP	0.192911	0.089356	1.69853
MAGOH	0.136048	0.089364	1.69849
NEURL2	-0.128875	0.089368	-1.69846
CLEC18A	-0.135107	0.089395	-1.69832
PIK3C2A	0.151461	0.089428	1.69815
UST	0.140506	0.089461	1.69797
HSD17B13	0.147898	0.089468	1.69793
UBN1	0.082297	0.089538	1.69756
OTOGL	0.104652	0.089543	1.69754
TUG1	0.089812	0.089604	1.69722
RICTOR	0.08249	0.089662	1.69691
ICA1L	0.085254	0.089668	1.69688
SFXN1	0.145019	0.089669	1.69687
PPP1R14C	-0.160637	0.089788	-1.69624
FSD1L	0.111154	0.08979	1.69623
UBE2B	0.062004	0.089794	1.69621
NDUFS5	-0.140782	0.089906	-1.69562
B4GALT7	-0.142603	0.089974	-1.69526
PAPD5	0.055186	0.090019	1.69503
GBP7	-0.204746	0.09031	-1.69349
IL23A	0.111012	0.090311	1.69349
NAA30	0.090742	0.090374	1.69316
DYRK1A	0.076104	0.090416	1.69294
KCNK1	0.115894	0.090416	1.69294
TRIP10	0.108726	0.090429	1.69287
PACS2	-0.116983	0.09044	-1.69281
USH1C	-0.103208	0.090455	-1.69274
STX19	-0.186691	0.090519	-1.6924
FAM110D	-0.159756	0.090586	-1.69205
TMEM120A	-0.13109	0.090608	-1.69193
ACCSL	0.175766	0.090673	1.69159
CCDC12	-0.092814	0.090734	-1.69127
KCNQ1OT1	-0.153255	0.090772	-1.69108
MAP3K6	0.145263	0.090808	1.69088
SNORA75	-0.424733	0.090846	-1.69069
SNORD12	0.271679	0.090852	1.69066
SP110	-0.185883	0.090919	-1.69031
MRE11A	-0.14684	0.090927	-1.69026
ELAC2	0.090757	0.090976	1.69001
TMEFF1	0.196556	0.091046	1.68964
AMZ2	0.096966	0.091137	1.68917
MT2A	0.123146	0.091214	1.68877
COLGALT1	0.170022	0.091242	1.68862
MIR448	0.159741	0.091298	1.68833
GPX4	-0.057593	0.091331	-1.68816
IRF9	-0.174697	0.091444	-1.68757
NDUFC1	0.079803	0.091479	1.68739
FSCB	-0.141591	0.09152	-1.68718
PREPL	0.072407	0.091798	1.68573
MEIS3	0.10649	0.091818	1.68563
TUBE1	-0.103239	0.091824	-1.6856
FLNC	-0.117148	0.091935	-1.68502
LST1	-0.204577	0.092021	-1.68458
DNAJC8	0.070554	0.092124	1.68405
FRMD3	0.167884	0.092187	1.68372
TDRD9	-0.117457	0.092211	-1.6836
SRRM4	0.118535	0.092258	1.68335
GLP2R	-0.145479	0.092445	-1.68239
SNORD89	0.301115	0.092498	1.68212
PMP22	-0.200254	0.092566	-1.68177
RFX7	0.083902	0.092648	1.68135
NFASC	-0.088848	0.092661	-1.68128
SRM	0.088701	0.092666	1.68125
ZMYM2	0.067186	0.092691	1.68112
PPP2R2D	0.109884	0.092721	1.68097
CENPU	-0.127453	0.092758	-1.68078
EVA1B	-0.10308	0.092799	-1.68057
TRAPPC10	0.093995	0.092802	1.68055
LMBR1	0.105422	0.092848	1.68032
BNIP1	0.094532	0.092924	1.67993
KRTAP22-2	-0.159883	0.092942	-1.67983
B4GALT6	0.081825	0.092957	1.67976
SERPINA5	-0.119544	0.093019	-1.67944
EBI3	-0.133242	0.09306	-1.67923
IFT46	0.088312	0.093097	1.67904
SPACA5	-0.162764	0.093192	-1.67855
KIF17	0.094264	0.093248	1.67827
BANF2	-0.151507	0.093282	-1.67809
PDS5B	0.05735	0.093315	1.67792
RPS24	0.126983	0.09335	1.67775
ABHD15	0.144031	0.093373	1.67763
LMAN1L	-0.136473	0.09357	-1.67662
ENO3	-0.140042	0.093681	-1.67605
RNF24	0.114507	0.093735	1.67578
TMPRSS6	-0.117151	0.093875	-1.67506
UNC5CL	-0.169552	0.094022	-1.67432
EXOC3	0.068931	0.09414	1.67372
TMEM191C	-0.111811	0.094408	-1.67236
PCOLCE	-0.127699	0.094444	-1.67217
SERPINB10	-0.102893	0.094511	-1.67183
SOX2	-0.13745	0.094643	-1.67117
C2CD4B	0.196272	0.094731	1.67072
RPS6KA6	0.18348	0.094831	1.67022
TMEM56	-0.075812	0.094887	-1.66994
FCMR	-0.100476	0.094909	-1.66983
CCT4	0.104319	0.094923	1.66976
LUZP2	-0.146246	0.094953	-1.6696
FNDC5	-0.123221	0.094956	-1.66959
MAGEA6	-0.124917	0.094983	-1.66945
RPL4	0.071115	0.094989	1.66942
BSG	-0.051447	0.095032	-1.6692
OAZ3	0.091842	0.095041	1.66916
RNF145	0.058085	0.095057	1.66908
RASGRP3	-0.187771	0.095107	-1.66883
CMTM3	0.200056	0.095168	1.66852
SC5D	0.129392	0.095171	1.6685
PCSK6	-0.076239	0.095226	-1.66823
KRTAP12-1	-0.222341	0.095258	-1.66807
APOBEC2	-0.139012	0.095494	-1.66688
GIF	-0.168499	0.095604	-1.66633
BTBD10	0.133975	0.095694	1.66588
GSE1	0.142589	0.095745	1.66562
CBLN4	0.224278	0.095837	1.66516
DPY30	0.130333	0.095878	1.66496
TXNDC15	0.057305	0.095942	1.66464
MGST2	-0.133861	0.095965	-1.66452
SDC4	0.151251	0.095982	1.66444
GPR180	0.111154	0.096023	1.66423
CDK5R1	0.089172	0.096209	1.6633
ROPN1	-0.132051	0.096385	-1.66242
PRKAG3	-0.115742	0.096484	-1.66193
MARCH9	0.137684	0.096496	1.66187
MID1IP1	-0.135222	0.096543	-1.66164
ATP13A2	0.072833	0.096557	1.66157
PNLDC1	-0.126644	0.096587	-1.66142
F8A1	0.123921	0.096645	1.66113
LRRC34	-0.114439	0.096658	-1.66107
TAPBPL	-0.117376	0.097014	-1.6593
B2M	-0.145504	0.097026	-1.65924
TAS1R1	-0.138902	0.097076	-1.65899
RP9	0.128156	0.097107	1.65884
POLR1B	0.118231	0.097118	1.65878
ADRBK1	0.093899	0.097133	1.65871
DUS4L	-0.142576	0.097135	-1.6587
SCARNA10	0.167918	0.097158	1.65858
DPM3	-0.10201	0.097203	-1.65836
GUCA1A	-0.136589	0.097303	-1.65786
SPATC1	-0.105162	0.097385	-1.65746
ATP6V1H	0.062936	0.097472	1.65703
LYST	0.11916	0.097485	1.65696
IQCC	-0.101248	0.097541	-1.65669
PRELP	-0.183251	0.097572	-1.65654
MIR188	-0.222325	0.097631	-1.65624
NECAB1	0.143471	0.097677	1.65602
NAPRT	-0.151293	0.097685	-1.65598
AMER1	0.092221	0.097792	1.65545
GPR62	-0.103283	0.097814	-1.65534
MIR300	0.323606	0.097876	1.65504
VASN	-0.108344	0.097953	-1.65466
BZRAP1	-0.069732	0.097965	-1.6546
GSN	-0.107359	0.098118	-1.65385
HSD11B2	-0.13778	0.098125	-1.65381
GSTT2	0.160823	0.098209	1.6534
RBM44	-0.142485	0.098213	-1.65338
NEIL2	-0.131271	0.098307	-1.65292
PAN3	0.12178	0.098376	1.65258
S100A4	-0.259548	0.098392	-1.6525
PSMD4	0.075722	0.098517	1.65189
NXN	0.198905	0.098579	1.65159
LGALS9	-0.080363	0.098597	-1.6515
RECQL	-0.130783	0.098609	-1.65144
RHOD	0.151771	0.098644	1.65127
NDUFB9	0.045214	0.098735	1.65082
MAP1LC3B	0.110984	0.098785	1.65058
ZC3H12D	-0.152066	0.098926	-1.64989
RFTN1	-0.16917	0.099037	-1.64935
SERPINB9	-0.187531	0.099037	-1.64935
CTPS1	0.071559	0.099118	1.64895
MIR1298	-0.12349	0.099185	-1.64863
ASGR1	0.218865	0.099199	1.64856
KRTAP5-1	-0.162728	0.099372	-1.64772
SMC6	0.061427	0.09938	1.64768
AKAP13	-0.103184	0.099395	-1.6476
FGD6	0.113774	0.099517	1.64701
PCDHB16	0.142899	0.099551	1.64685
PTEN	0.123395	0.099609	1.64656
DAAM2	-0.088908	0.099878	-1.64526
FAM26D	-0.0904	0.099879	-1.64526
CRYGC	-0.138149	0.099926	-1.64503
PABPC4L	-0.145536	0.099981	-1.64476
MARCH7	0.095749	0.100051	1.64442
PLEKHA7	0.150782	0.100097	1.6442
RTP3	-0.180638	0.100109	-1.64414
UQCRC2	0.051736	0.100161	1.64389
TREML4	-0.118414	0.100294	-1.64325
TMEM108	0.225787	0.100313	1.64315
RBP2	-0.147632	0.100332	-1.64307
ZMIZ1	0.081555	0.100356	1.64295
HNRNPK	0.100477	0.100394	1.64277
DYNC1I1	0.085438	0.10046	1.64245
MVP	-0.072017	0.100473	-1.64239
BACH2	-0.140998	0.100487	-1.64231
SP140	-0.059167	0.100518	-1.64217
DOCK1	-0.13762	0.100531	-1.64211
FOXD3	-0.103174	0.10059	-1.64182
HIST1H4B	-0.343581	0.100639	-1.64158
KBTBD8	-0.100051	0.100683	-1.64137
OCIAD1	0.048276	0.100699	1.64129
HOXB5	0.115576	0.100736	1.64112
TNFRSF18	-0.137394	0.100793	-1.64084
SAP130	0.082473	0.100854	1.64055
TIE1	-0.108366	0.100972	-1.63999
ARMC3	0.123935	0.101148	1.63914
GPR146	-0.216044	0.101202	-1.63888
RPPH1	0.210546	0.101317	1.63833
COL24A1	-0.126312	0.101332	-1.63826
MED23	0.118866	0.101358	1.63813
DNAJB7	-0.172282	0.10149	-1.6375
XKR4	0.102802	0.101519	1.63736
ADA	0.150358	0.101642	1.63678
THEMIS	0.145104	0.101676	1.63661
PDHX	-0.079876	0.101685	-1.63657
TADA1	-0.095974	0.10172	-1.6364
BSDC1	0.073814	0.101769	1.63617
RASD1	0.302551	0.101826	1.6359
ZFP42	-0.135618	0.101908	-1.6355
APBB1IP	-0.158328	0.101912	-1.63549
TCAM1P	-0.148339	0.102043	-1.63486
ATOH7	0.098033	0.102083	1.63467
PGP	-0.096613	0.102128	-1.63445
LGMN	-0.069508	0.102177	-1.63422
CALML4	-0.247601	0.102209	-1.63407
DEF6	-0.152672	0.102219	-1.63402
CHMP4B	0.075375	0.102396	1.63318
SRPX2	-0.137762	0.102396	-1.63318
LRRC20	0.113808	0.102406	1.63313
MAML3	-0.168298	0.102422	-1.63306
FEM1C	-0.121074	0.102484	-1.63277
GABRG2	0.075769	0.102503	1.63268
MCM6	0.0858	0.102538	1.63251
IFNGR1	0.097198	0.102645	1.632
QPCTL	0.129019	0.102673	1.63187
NOM1	-0.091474	0.102714	-1.63167
ZBTB48	-0.191089	0.102772	-1.6314
YTHDF1	0.096934	0.102781	1.63135
FAM71F1	-0.156498	0.102797	-1.63128
ICE2	-0.143078	0.102899	-1.6308
SPG11	-0.085752	0.102916	-1.63072
NDC1	0.073056	0.102988	1.63038
FAM107A	0.118296	0.103105	1.62983
LIMS2	-0.114434	0.103129	-1.62971
ATP5E	-0.037743	0.103131	-1.6297
MIR299	0.2102	0.103224	1.62926
CXCL12	-0.143201	0.103266	-1.62906
SHE	0.149739	0.103377	1.62854
EIF3K	0.058463	0.103382	1.62852
MIR152	-0.11409	0.103386	-1.6285
EPHX1	-0.110267	0.103546	-1.62774
CACNG2	-0.08533	0.103566	-1.62765
SNORA44	0.089234	0.103654	1.62724
WDR47	0.086561	0.10367	1.62716
PHB	-0.122066	0.1037	-1.62702
RHBDL1	0.075586	0.103823	1.62644
IL7R	0.185764	0.103857	1.62628
PRPF8	0.04955	0.104013	1.62555
SLC25A30	0.097408	0.104022	1.62551
DAG1	-0.078349	0.104049	-1.62538
PISD	-0.119209	0.104067	-1.6253
TRAPPC9	-0.100531	0.104082	-1.62523
GNAQ	0.10223	0.104099	1.62514
IMP3	0.10982	0.104131	1.62499
SDC3	0.123251	0.104189	1.62472
KLKB1	0.189919	0.104198	1.62468
ANAPC4	0.064467	0.10423	1.62453
MBD5	0.073704	0.104337	1.62403
ASB8	0.094976	0.104363	1.62391
YLPM1	0.096714	0.10439	1.62379
SEPT4	-0.131469	0.104443	-1.62353
ZFHX2	-0.084905	0.104513	-1.62321
HSPA4	0.042696	0.104536	1.6231
NOL6	0.098765	0.104571	1.62294
ZXDB	0.129433	0.104746	1.62212
CHRNE	-0.094607	0.104871	-1.62154
ADRA2A	0.274889	0.104957	1.62114
CCDC120	0.09701	0.104973	1.62106
PLA2G6	0.070622	0.105026	1.62081
ITGAD	0.130314	0.105037	1.62076
LYSMD4	-0.056034	0.105355	-1.61929
ACPP	-0.13156	0.105381	-1.61917
ZDHHC9	-0.060809	0.10548	-1.61871
FUT1	0.106834	0.105576	1.61826
TCEAL3	-0.140102	0.105615	-1.61808
OGDHL	0.108487	0.10566	1.61787
OPA1	0.07155	0.105718	1.6176
ADRA2B	-0.144888	0.105735	-1.61752
MIS12	0.1497	0.105762	1.6174
BRD2	0.059105	0.105808	1.61718
TLR9	-0.167291	0.106059	-1.61602
NIPAL1	-0.139578	0.106082	-1.61592
DCAF13	0.094847	0.106105	1.61581
ALPPL2	-0.13241	0.106108	-1.6158
ACSM3	0.08831	0.106151	1.6156
FCER1A	0.099522	0.1064	1.61445
ARHGAP31	0.106674	0.106578	1.61363
XRCC6	-0.096526	0.106584	-1.6136
DDX17	-0.057682	0.106681	-1.61316
SPINK13	-0.168717	0.106719	-1.61298
SLC35F3	0.08602	0.106755	1.61282
FBXL8	-0.134708	0.106787	-1.61267
SLC16A4	-0.161652	0.106995	-1.61172
RAD51D	0.1718	0.107049	1.61147
PTCD1	0.082653	0.107099	1.61124
GPBP1	0.070823	0.10717	1.61091
SMC2	0.089976	0.10722	1.61068
VGLL2	-0.121339	0.107368	-1.61001
TMEM150C	0.147494	0.107382	1.60994
SMC3	0.086141	0.107384	1.60994
GLS2	-0.144963	0.107471	-1.60954
DNAJB12	-0.085138	0.107491	-1.60945
CDK14	0.110182	0.107689	1.60854
GRID2	0.156576	0.107821	1.60794
BICD2	-0.130777	0.107867	-1.60773
SWAP70	0.178728	0.107903	1.60756
HNMT	0.136414	0.107985	1.60719
PLA2G2D	-0.165581	0.108014	-1.60706
P3H2	-0.124875	0.108167	-1.60636
TMED2	-0.223363	0.108192	-1.60625
IL31	-0.140468	0.108215	-1.60615
DNAJB9	0.1321	0.10836	1.60549
TOM1L2	0.082149	0.10836	1.60549
CNTN4	0.266565	0.108363	1.60547
KRT6A	-0.198419	0.108366	-1.60546
CDYL2	0.093616	0.108411	1.60525
HACD2	0.08618	0.108467	1.605
RPS27A	0.08108	0.108543	1.60465
PFKP	-0.053369	0.108645	-1.60419
SNTB2	0.23084	0.10872	1.60385
PPARGC1B	0.0602	0.108748	1.60373
[truncated: 13,700 more rows]

## Sheet: Table S2
AD				PD				HD				3xTG
GENE	Z	prob		GENE	Z	prob		GENE	Z	prob		GENE	Z	prob
ERBB2IP	9.98865	1.73e-23		RNF130	7.64152	2.16e-14		ATP2B2	-8.9637	3.18e-19		REC8	-11.2052	3.87e-29
AHNAK	9.69723	3.13e-22		ZBTB20	7.34924	2.01e-13		ADAM23	-8.74291	2.3e-18		P2RX2	10.2224	1.59e-24
CFLAR	9.35048	8.82e-21		DCLRE1C	6.9349	4.09e-12		REEP1	-8.409	4.19e-17		CLEC3A	-10.2177	1.67e-24
ITPKB	9.31539	1.23e-20		PNISR	6.77696	1.23e-11		PRKY	8.40082	4.49e-17		DDX4	-10.0823	6.68e-24
ZHX3	9.22548	2.86e-20		G3BP1	6.5779	4.8e-11		CA11	-8.40044	4.51e-17		OSCAR	-9.77993	1.39e-22
ZFP36L2	9.20075	3.6e-20		SEPP1	6.5065	7.73e-11		YWHAZ	-8.33801	7.66e-17		STBD1	9.7676	1.57e-22
SNAP25	-9.19707	3.72e-20		SNCA	-6.49787	8.19e-11		FBXO16	8.33668	7.75e-17		PTPRH	-9.53293	1.55e-21
ATP6V1E1	-9.08935	1.01e-19		NRXN3	-6.40684	1.49e-10		PKP4	-8.26806	1.38e-16		THY1	9.45033	3.41e-21
TBL1X	9.07165	1.19e-19		KANSL1L	6.35417	2.11e-10		NOTCH2NL	8.24528	1.67e-16		DIABLO	-9.09768	9.34e-20
LDHA	-9.04097	1.57e-19		PEX19	-6.33314	2.41e-10		CRYM	-8.20165	2.41e-16		TFPI2	9.00946	2.1e-19
GFAP	9.01122	2.06e-19		PDXK	-6.32678	2.51e-10		BAZ2B	8.1531	3.6e-16		SLC5A5	-8.82258	1.13e-18
CLIP3	-8.95634	3.4e-19		PSEN2	-6.23566	4.52e-10		BDH2	8.13043	4.34e-16		CYP2W1	-8.72821	2.62e-18
ITGB5	8.93496	4.12e-19		KLHL24	6.12967	8.84e-10		CAP2	-8.06019	7.73e-16		PCDHGA11	-8.62543	6.47e-18
PLCE1	8.84681	9.12e-19		BOK	6.10955	1e-09		RCAN2	-8.00715	1.19e-15		TUBB6	8.58594	9.13e-18
FOXO1	8.84454	9.31e-19		DRD2	-5.99996	1.98e-09		PLCB1	-7.95389	1.78e-15		BORCS8	-8.50091	1.91e-17
DTNA	8.83432	1.02e-18		ARF3	-5.93967	2.87e-09		FAM189A2	7.91847	2.44e-15		ABHD1	-8.46471	2.6e-17
AFF1	8.81237	1.24e-18		USP34	5.93107	3.02e-09		ZBTB20	7.91002	2.55e-15		DNAH8	8.43146	3.46e-17
RFX4	8.76038	1.97e-18		SORT1	5.9306	3.03e-09		CX3CL1	-7.86084	3.89e-15		BPIFB4	-8.25961	1.48e-16
VCAN	8.74976	2.17e-18		HIP1	5.87635	4.21e-09		LRP4	7.83708	4.66e-15		MCMDC2	8.25871	1.49e-16
PPP1R7	-8.71699	2.89e-18		SLC25A3	-5.87299	4.29e-09		ZNF395	7.82124	5.33e-15		RPLP0	-8.25718	1.51e-16
YWHAB	-8.70454	3.23e-18		DDX17	5.86447	4.52e-09		ITGB4	7.81504	5.55e-15		PRSS27	8.25684	1.52e-16
UBE2N	-8.63356	6.03e-18		GSS	-5.85362	4.83e-09		CEP350	7.76685	8.1e-15		PCDHGB6	-8.18646	2.73e-16
RPH3A	-8.51316	1.72e-17		CNPY2	-5.83518	5.39e-09		DMXL2	-7.7621	8.44e-15		ICA1	-8.11721	4.84e-16
TPI1	-8.51021	1.76e-17		SLCO3A1	5.76766	8.06e-09		GJA1	7.71357	1.23e-14		ATRAID	8.03373	9.6e-16
BRE	-8.46884	2.51e-17		SMARCA4	-5.74509	9.21e-09		TBC1D30	-7.68565	1.53e-14		FZD10	7.95483	1.78e-15
YWHAZ	-8.43984	3.22e-17		PPIA	-5.738	9.61e-09		ADGRB2	-7.6668	1.78e-14		MLH1	7.90369	2.78e-15
GABBR2	-8.43708	3.3e-17		DLD	-5.72074	1.06e-08		PRMT8	-7.66118	1.85e-14		TDGF1	7.8447	4.33e-15
ADD3	8.43212	3.44e-17		THOC2	5.71757	1.08e-08		RGS4	-7.65066	2.02e-14		AFG3L2	-7.81023	5.77e-15
TUBG2	-8.40008	4.52e-17		ATP6V0A1	-5.69286	1.25e-08		DMTN	-7.62301	2.5e-14		BNC1	7.79741	6.33e-15
CACNG3	-8.36433	6.13e-17		PCDHA1	-5.69245	1.26e-08		PCSK2	-7.5969	3.06e-14		UBC	-7.71818	1.19e-14
IMP4	-8.35707	6.52e-17		CDK19	5.6253	1.86e-08		RNFT2	-7.57151	3.72e-14		PTS	7.70331	1.34e-14
IDS	-8.35666	6.54e-17		L1CAM	-5.62362	1.88e-08		PLSCR4	7.55217	4.32e-14		NKIRAS1	-7.70106	1.37e-14
PPME1	-8.33999	7.53e-17		KCNJ6	-5.61407	1.98e-08		PRKX	7.54941	4.41e-14		BUB1B	7.66842	1.75e-14
RAP1GDS1	-8.3365	7.76e-17		BANP	5.60889	2.04e-08		SP3	7.53654	4.86e-14		ANKRD29	7.55894	4.1e-14
SLC25A11	-8.31678	9.17e-17		RAB6B	-5.5995	2.16e-08		NRGN	-7.51619	5.68e-14		FCRL1	7.50866	6.03e-14
KAT6A	8.30232	1.04e-16		THY1	-5.59786	2.18e-08		ADCY2	7.51095	5.92e-14		MCM6	-7.48423	7.26e-14
ATP6V1D	-8.2924	1.13e-16		PHF3	5.57643	2.46e-08		PPP1R7	-7.49482	6.69e-14		GABRA2	7.37545	1.65e-13
TRIM37	-8.29115	1.14e-16		CDH8	-5.53998	3.03e-08		CDK5R2	-7.48871	7.02e-14		KCNF1	-7.34246	2.11e-13
SEZ6L2	-8.27274	1.33e-16		PDE4D	-5.53681	3.09e-08		PLEKHB2	-7.48452	7.24e-14		HIST1H2AL	-7.27194	3.57e-13
ARF3	-8.24152	1.72e-16		NEK9	5.50443	3.71e-08		GFAP	7.47915	7.54e-14		MRPL9	7.22713	4.97e-13
PDHA1	-8.24137	1.73e-16		RPL35A	5.47113	4.48e-08		PPP3CA	-7.46999	8.08e-14		ELL3	7.20451	5.87e-13
ATP6V1C1	-8.19817	2.48e-16		MAN2A1	5.46989	4.51e-08		TSPO	7.46787	8.22e-14		CYP2E1	-7.19585	6.25e-13
CD44	8.18062	2.86e-16		IL17RB	5.45627	4.87e-08		GABBR1	-7.46471	8.42e-14		IVD	7.06995	1.56e-12
INA	-8.16856	3.17e-16		SUPT20H	5.45109	5.02e-08		IRS2	7.46085	8.67e-14		HDDC3	7.02984	2.08e-12
NCALD	-8.1508	3.67e-16		KATNB1	-5.43087	5.62e-08		ARPP19	-7.45524	9.05e-14		FRA10AC1	7.00569	2.47e-12
GABRG2	-8.14226	3.94e-16		LAMP2	5.43081	5.62e-08		FKBP1B	-7.45115	9.33e-14		IRX2	6.99369	2.69e-12
HPCA	-8.09805	5.67e-16		RAB2A	-5.42559	5.79e-08		PDE2A	-7.44945	9.45e-14		MID1	6.98932	2.78e-12
OPA1	-8.08475	6.32e-16		STOML1	-5.41677	6.08e-08		IST1	7.4304	1.09e-13		TMEM59L	-6.94487	3.81e-12
VPS35	-8.07048	7.11e-16		DCLK1	-5.40017	6.67e-08		AHNAK	7.41902	1.19e-13		HCAR1	6.84652	7.61e-12
RGS7	-8.04953	8.44e-16		NIPSNAP1	-5.39913	6.71e-08		RTN2	-7.41908	1.19e-13		GLO1	6.83928	8.01e-12
PAX6	8.04631	8.66e-16		GPRC5B	5.37549	7.65e-08		RASGRP1	-7.40768	1.3e-13		RIOK3	-6.83233	8.4e-12
AGFG2	8.02221	1.05e-15		IQGAP1	5.35993	8.34e-08		SYT5	-7.40555	1.32e-13		LRRFIP2	6.82182	9.04e-12
DLGAP2	-8.00205	1.24e-15		TCF4	5.35151	8.74e-08		SLC4A3	-7.39409	1.44e-13		SNAPC1	-6.81681	9.36e-12
RHOQ	8.00276	1.24e-15		ZNF397	5.34443	9.09e-08		ARF3	-7.37626	1.64e-13		STARD6	6.81179	9.7e-12
GNG3	-7.99406	1.33e-15		CDH11	-5.3403	9.3e-08		IL17RB	7.36674	1.76e-13		FHIT	6.79512	1.09e-11
TAGLN3	-7.98177	1.44e-15		PBX1	-5.32813	9.94e-08		SOX9	7.36324	1.81e-13		KIDINS220	-6.7946	1.09e-11
POLR2K	-7.9691	1.67e-15		ACTG1	-5.31657	1.06e-07		BCL6	7.35897	1.87e-13		SCNM1	6.77394	1.26e-11
VAMP2	-7.96905	1.67e-15		MED28	5.26681	1.39e-07		ME3	-7.35167	1.97e-13		AMD1P2	6.73744	1.62e-11
GAP43	-7.95324	1.89e-15		GABBR2	-5.25771	1.46e-07		DPY19L2P2	-7.34354	2.1e-13		THEM5	6.73226	1.68e-11
ITGB8	7.95223	1.89e-15		NISCH	-5.25636	1.47e-07		CLU	7.34115	2.13e-13		IL3RA	6.69675	2.14e-11
RGS4	-7.94344	2e-15		DPP6	-5.24063	1.6e-07		OPA1	-7.33606	2.22e-13		BRI3BP	-6.69323	2.19e-11
BNIP3	-7.93694	2.11e-15		MOB3B	5.23074	1.69e-07		SRD5A1	-7.33578	2.22e-13		PCDH17	-6.66337	2.69e-11
REEP1	-7.9357	2.11e-15		GPM6A	-5.22222	1.77e-07		MAX	7.3327	2.27e-13		UMAD1	-6.6615	2.73e-11
ATP5B	-7.92987	2.22e-15		RNF10	-5.22208	1.77e-07		AQP1	7.32565	2.4e-13		PCDHGA4	6.6531	2.89e-11
ATP5G1	-7.91091	2.55e-15		PCDH8	-5.21009	1.89e-07		NXN	7.32479	2.41e-13		GREB1L	-6.6325	3.32e-11
ZBTB20	7.90673	2.66e-15		CES2	-5.20232	1.97e-07		ERBB2IP	7.32087	2.48e-13		F2R	6.63021	3.37e-11
WDR7	-7.90176	2.78e-15		CD2BP2	-5.18781	2.13e-07		STK3	7.31875	2.52e-13		SCRG1	6.61867	3.64e-11
GUCY1B3	-7.89037	3e-15		RIMS3	-5.15374	2.56e-07		RASL12	7.31671	2.56e-13		MED10	-6.59275	4.34e-11
G3BP1	7.88818	3.11e-15		KCNB1	-5.11903	3.08e-07		EEF1A2	-7.31534	2.59e-13		GRIFIN	6.59227	4.35e-11
ZNF621	7.88723	3.11e-15		P2RX7	5.07448	3.89e-07		TCF4	7.31153	2.66e-13		NAV1	-6.57374	4.93e-11
SLC17A7	-7.88537	3.22e-15		ACVR1B	-5.07401	3.9e-07		CBFB	7.30948	2.7e-13		MMP17	-6.53893	6.23e-11
TCEA2	-7.88517	3.22e-15		AKAP10	5.06846	4.02e-07		HBP1	7.3077	2.74e-13		ABCA6	-6.53666	6.32e-11
ACOT7	-7.88056	3.33e-15		SV2C	-5.06368	4.12e-07		GRIN1	-7.29922	2.92e-13		DRC1	-6.52651	6.77e-11
AGAP2	-7.87317	3.44e-15		FAM69B	-5.0629	4.14e-07		PCLO	-7.29363	3.04e-13		NCAN	-6.44725	1.14e-10
UCHL1	-7.86883	3.66e-15		ELK4	5.04603	4.52e-07		GOT1	-7.26736	3.69e-13		ALDH7A1	6.43351	1.25e-10
AP1S1	-7.85913	3.89e-15		TF	5.03087	4.89e-07		RBFOX1	-7.26464	3.77e-13		DNAJC5B	-6.39183	1.65e-10
CADPS	-7.86067	3.89e-15		N4BP2L2	5.02802	4.96e-07		TOB2	7.24617	4.32e-13		COL6A5	-6.38872	1.68e-10
TGFBR3	7.84361	4.44e-15		BRE	-5.0267	5e-07		TPBG	-7.22997	4.87e-13		RNY3	-6.38125	1.76e-10
CPLX1	-7.82309	5.22e-15		ZNF24	5.02452	5.06e-07		HRAS	-7.22339	5.11e-13		RBM8A	6.37448	1.84e-10
FAM107A	7.79327	6.55e-15		LUC7L3	5.01666	5.27e-07		CD81	7.22228	5.15e-13		COX18	6.37109	1.89e-10
EHD3	-7.77531	7.55e-15		CALD1	5.00587	5.57e-07		NMNAT2	-7.20804	5.72e-13		LIPK	6.35943	2.03e-10
WASL	-7.76514	8.22e-15		B4GALNT1	-5.00358	5.64e-07		TCF7L2	7.20633	5.79e-13		LDB3	-6.35927	2.04e-10
TSPAN7	-7.75444	8.99e-15		SYT17	-4.98394	6.24e-07		VCAN	7.20066	6.04e-13		LRRC2	6.35675	2.07e-10
CYCS	-7.73724	1.02e-14		MAN1C1	-4.98116	6.33e-07		TMEM59L	-7.19343	6.36e-13		WWOX	-6.35481	2.1e-10
ATP5C1	-7.73651	1.03e-14		PCM1	4.98129	6.33e-07		PLEKHF2	7.18737	6.65e-13		MRPL33	-6.3424	2.27e-10
DAGLA	-7.70184	1.35e-14		RNASET2	4.97986	6.37e-07		SMPD3	-7.17537	7.26e-13		C1QL2	-6.33891	2.32e-10
DDX1	-7.68851	1.5e-14		SYNGR3	-4.97335	6.59e-07		CNTNAP1	-7.17285	7.4e-13		RDH13	6.31042	2.8e-10
TNPO1	7.6875	1.51e-14		APBA1	-4.95098	7.4e-07		SYNM	7.16695	7.72e-13		DECR2	-6.29469	3.09e-10
PRKAR1A	-7.6859	1.53e-14		TUBB2A	-4.94317	7.7e-07		F8A3	-7.15946	8.16e-13		ADAM1A	-6.28208	3.36e-10
KANK2	7.67603	1.65e-14		PEX16	-4.94075	7.79e-07		PRKD3	7.15458	8.45e-13		RBM46	-6.26136	3.83e-10
SYT1	-7.66609	1.79e-14		PTPRK	4.93512	8.02e-07		MT1X	7.13826	9.52e-13		SLC25A31	-6.24176	4.35e-10
NDUFB8	-7.65922	1.89e-14		CRYZL1	-4.93359	8.09e-07		CDK5	-7.13715	9.59e-13		CMYA5	-6.19402	5.89e-10
YES1	7.64263	2.14e-14		RASSF8	4.92643	8.39e-07		DCLK1	-7.12092	1.08e-12		RPL29	6.16428	7.11e-10
FNBP1	7.63699	2.24e-14		TMEM165	4.92596	8.41e-07		IL6ST	7.11492	1.13e-12		ODF4	-6.16205	7.21e-10
ZFP36L1	7.61664	2.63e-14		LRPAP1	-4.9239	8.5e-07		HSPBP1	-7.11344	1.14e-12		CCDC62	-6.14284	8.14e-10
CACNB1	-7.5914	3.2e-14		PLBD2	-4.91923	8.7e-07		MAT2A	7.10312	1.23e-12		RRP12	-6.13061	8.79e-10
NCDN	-7.58484	3.35e-14		FRYL	4.8989	9.65e-07		RIN2	7.09761	1.28e-12		NTSR2	6.12039	9.37e-10
SCN3B	-7.58409	3.38e-14		CPM	4.85268	1e-06		CD63	7.09305	1.32e-12		TMC4	-6.09155	1.12e-09
SYNM	7.58178	3.44e-14		G6PC3	-4.83016	1e-06		PHF10	7.08173	1.43e-12		EPX	-6.05794	1.38e-09
CDK5	-7.57646	3.59e-14		IGF1R	4.88094	1e-06		RAP1GAP	-7.08024	1.45e-12		RNF41	-5.99579	2.03e-09
LDOC1	-7.56874	3.8e-14		KCNJ2	4.88444	1e-06		ENTPD6	-7.07874	1.46e-12		KCTD6	-5.99202	2.08e-09
FBXL2	-7.56806	3.82e-14		MAX	4.8514	1e-06		AHCYL1	7.05148	1.78e-12		CCR5	5.98497	2.17e-09
CRMP1	-7.55713	4.15e-14		MDH2	-4.85909	1e-06		FAM107A	7.03677	1.98e-12		C5AR2	-5.96213	2.5e-09
COPS8	-7.544	4.6e-14		PLD1	4.82122	1e-06		CALCOCO2	7.03628	1.99e-12		NME6	5.95429	2.62e-09
NDUFA9	-7.5369	4.85e-14		SAV1	4.88018	1e-06		ACOT7	-7.03553	2e-12		CAPN11	-5.94732	2.74e-09
PHF24	-7.53287	5.01e-14		SLC25A37	4.85419	1e-06		SRM	-7.03272	2.04e-12		GPR39	5.9096	3.44e-09
TLN2	-7.53121	5.07e-14		ZC3H11A	4.87894	1e-06		ARHGEF9	-7.02831	2.1e-12		CTSS	5.88089	4.09e-09
PFN2	-7.51346	5.81e-14		AP2A2	-4.79061	2e-06		CSPG5	-7.0279	2.11e-12		CCBE1	5.84666	5.03e-09
CALD1	7.50719	6.1e-14		CACNB3	-4.76081	2e-06		MAPK6	-7.02799	2.11e-12		CD14	5.83701	5.33e-09
LANCL2	-7.49873	6.49e-14		CHD3	-4.78755	2e-06		ADAMTSL3	7.02263	2.19e-12		WDR83OS	-5.82412	5.76e-09
STXBP1	-7.48205	7.37e-14		CLK4	4.78693	2e-06		FERMT2	7.02003	2.23e-12		CACNG6	5.8188	5.95e-09
FKBP1A	-7.47934	7.53e-14		CYP27A1	4.71338	2e-06		RAB31	7.01563	2.3e-12		COCH	-5.8001	6.65e-09
ENO2	-7.47805	7.61e-14		FGF13	-4.71918	2e-06		MT1HL1	7.01175	2.37e-12		FAM135B	-5.79817	6.73e-09
ICA1	-7.47245	7.94e-14		MAP4K5	4.71172	2e-06		PRKCB	-7.00171	2.54e-12		TRIM5	5.77882	7.55e-09
RASSF8	7.46781	8.22e-14		NRIP3	-4.80814	2e-06		KLHL21	7.00007	2.58e-12		PPP1R27	5.76067	8.4e-09
MAGED1	-7.46696	8.27e-14		SLITRK5	-4.80588	2e-06		MT1E	6.99856	2.6e-12		CLEC3B	-5.74815	9.05e-09
ARHGEF9	-7.4635	8.49e-14		STX12	-4.75676	2e-06		MT2A	6.99698	2.63e-12		HMGB1	-5.74535	9.2e-09
ANGPT1	7.44942	9.45e-14		ZNF160	4.79544	2e-06		NIPBL	6.99586	2.65e-12		ARPC3	-5.74011	9.49e-09
LAGE3	-7.44635	9.67e-14		AMD1	4.70155	3e-06		SV2C	-6.98719	2.82e-12		PAPLN	-5.73921	9.54e-09
RB1CC1	-7.44181	1e-13		ARID4B	4.6876	3e-06		PTTG1IP	6.98623	2.84e-12		POP4	-5.73636	9.7e-09
ACLY	-7.43823	1.03e-13		BBIP1	4.70689	3e-06		ROCK1	6.97963	2.98e-12		PCSK1	-5.73156	9.98e-09
NEDD4L	-7.43573	1.05e-13		BBX	4.68205	3e-06		LDLRAD4	-6.97879	3e-12		PODNL1	-5.71156	1.12e-08
MRPS22	-7.4319	1.08e-13		DHDDS	-4.68751	3e-06		RNF114	6.97877	3e-12		MYLK3	-5.70234	1.19e-08
NARS	-7.42113	1.17e-13		IMP4	-4.68715	3e-06		KLC1	6.96507	3.3e-12		WDFY1	-5.70004	1.2e-08
HIGD1A	-7.4205	1.18e-13		JPH3	-4.66988	3e-06		MXI1	6.96416	3.32e-12		TGM7	5.67722	1.37e-08
VTA1	-7.41952	1.18e-13		LARP7	4.64571	3e-06		GRAMD3	6.96391	3.33e-12		IDUA	-5.66361	1.49e-08
FAM49A	-7.41764	1.2e-13		MAP1B	-4.64315	3e-06		SYNCRIP	6.96272	3.36e-12		ARNTL2	-5.64044	1.7e-08
PPP3R1	-7.3995	1.38e-13		MARK4	-4.64779	3e-06		ETV5	-6.95858	3.46e-12		HJURP	5.63882	1.72e-08
TJP2	7.39772	1.4e-13		RCAN2	-4.64975	3e-06		NDUFB2	-6.9507	3.66e-12		PTTG1	-5.63721	1.73e-08
ISCA1	-7.38895	1.49e-13		SLC35E1	4.63986	3e-06		HMG20B	6.94863	3.71e-12		LGR6	5.63573	1.75e-08
NDUFA2	-7.38718	1.51e-13		SNAP23	4.66442	3e-06		HPCA	-6.94412	3.83e-12		ARNT	5.62512	1.86e-08
AP2M1	-7.38596	1.53e-13		TIMM23B	-4.64571	3e-06		FARP1	6.93682	4.04e-12		COX7C	-5.62012	1.91e-08
CASC3	7.3856	1.53e-13		TLE4	4.64861	3e-06		MTMR3	6.92818	4.29e-12		DR1	-5.60949	2.03e-08
RIMBP2	-7.38009	1.59e-13		VAPB	-4.66172	3e-06		ACTL6B	-6.92597	4.36e-12		SUMF2	5.60736	2.06e-08
RASL12	7.3762	1.64e-13		FAM192A	-4.59272	4e-06		ATP2B1	-6.91915	4.57e-12		WIPF2	-5.60063	2.14e-08
PPFIA1	7.36855	1.74e-13		GFRA1	-4.588	4e-06		TAC1	-6.91465	4.72e-12		PAWR	5.59994	2.15e-08
PDLIM5	7.36679	1.76e-13		LETMD1	-4.6117	4e-06		RHOBTB3	6.91437	4.73e-12		SPINT1	5.58209	2.38e-08
NAV2	7.36481	1.79e-13		LRRC1	4.61777	4e-06		GMPR	6.91371	4.75e-12		UBE2E2	-5.57343	2.5e-08
NAPA	-7.35816	1.88e-13		LYRM9	-4.61277	4e-06		TROVE2	6.89823	5.3e-12		PM20D1	5.57073	2.54e-08
FABP3	-7.35187	1.97e-13		NMNAT2	-4.61947	4e-06		CAPN2	6.88799	5.69e-12		MEF2B	5.5697	2.56e-08
SV2A	-7.3509	1.98e-13		QKI	4.62174	4e-06		KCNF1	-6.88744	5.72e-12		LSM8	-5.56554	2.62e-08
SUB1	-7.34505	2.07e-13		RET	-4.60242	4e-06		SEPT5	-6.87774	6.12e-12		SDAD1	-5.5632	2.66e-08
RNF123	-7.3414	2.13e-13		RUNDC3A	-4.60654	4e-06		FGF13	-6.8742	6.27e-12		CBX7	-5.5444	2.96e-08
RBFOX2	-7.3353	2.23e-13		SCN2A	-4.62471	4e-06		TRAK1	6.87208	6.37e-12		FAM47E	5.54418	2.96e-08
AP3B2	-7.33123	2.3e-13		SDC1	-4.59664	4e-06		CAMKK2	-6.8707	6.43e-12		LILRA5	-5.53803	3.07e-08
PIN1	-7.33126	2.3e-13		TCF12	4.61941	4e-06		RASGRP2	-6.86262	6.8e-12		RPL21	-5.52819	3.24e-08
FAM162A	-7.33036	2.31e-13		TUBD1	4.61306	4e-06		GNG7	-6.85591	7.13e-12		SPAG11A	5.50277	3.75e-08
ALKBH6	-7.32888	2.34e-13		CTBP2	4.58091	5e-06		THY1	-6.85541	7.15e-12		MED13L	-5.49713	3.87e-08
NRXN1	-7.32633	2.38e-13		FAM134C	-4.55194	5e-06		MMD	-6.8522	7.32e-12		CHL1	-5.49563	3.9e-08
NFIA	7.32558	2.4e-13		FAM208B	4.54655	5e-06		ADD3	6.84936	7.46e-12		PCDHB5	-5.49537	3.91e-08
PALLD	7.31345	2.62e-13		LINC00094	-4.55088	5e-06		SLC25A22	-6.84875	7.49e-12		VPS33A	5.48755	4.09e-08
HOMER1	-7.30695	2.75e-13		MXRA7	-4.56506	5e-06		ARF5	-6.84835	7.52e-12		HNF1A	5.46754	4.57e-08
MED13L	7.30604	2.77e-13		PIP4K2A	4.57581	5e-06		ZBTB5	6.84695	7.59e-12		NDUFA3	-5.46201	4.72e-08
SLC41A3	-7.30571	2.78e-13		POLH	4.55023	5e-06		STAG2	6.84535	7.67e-12		KIT	-5.45038	5.04e-08
SV2B	-7.30487	2.8e-13		PPFIA2	-4.56711	5e-06		LAPTM4A	6.84459	7.72e-12		GCNT1	-5.44747	5.12e-08
MAST3	-7.30095	2.88e-13		RBM39	4.5564	5e-06		TMEM158	-6.84409	7.74e-12		RAD21L1	-5.43397	5.52e-08
THY1	-7.29487	3.01e-13		RYBP	4.55242	5e-06		PDE4DIP	6.83876	8.04e-12		MPEG1	5.43255	5.57e-08
YAP1	7.28816	3.17e-13		SMIM10L2B	-4.55411	5e-06		GDE1	-6.8382	8.07e-12		CERS1	-5.42373	5.85e-08
HABP4	-7.28724	3.19e-13		ARFGAP2	-4.53747	6e-06		SEZ6L2	-6.8329	8.37e-12		IFI30	5.41957	5.99e-08
ADAM23	-7.27431	3.51e-13		ATP6V0E2	-4.5415	6e-06		PPP2R1A	-6.83027	8.53e-12		RFPL4A	-5.40072	6.65e-08
TLK1	-7.26703	3.7e-13		CHMP3	-4.52542	6e-06		ACTR10	-6.82606	8.78e-12		FOSL2	-5.37051	7.87e-08
TNS1	7.26609	3.73e-13		CNKSR2	-4.53487	6e-06		ABHD4	6.82544	8.82e-12		HABP4	-5.36878	7.94e-08
TSSC1	-7.26533	3.75e-13		COPS8	-4.53852	6e-06		ELMO1	-6.82203	9.03e-12		GCN1	5.36713	8.02e-08
PRKCB	-7.2628	3.82e-13		CREBRF	4.53555	6e-06		HPRT1	-6.814	9.55e-12		SLC1A3	5.35876	8.4e-08
SORBS1	7.2611	3.87e-13		INSR	4.52538	6e-06		DDHD2	-6.8031	1.03e-11		HAUS8	-5.35478	8.58e-08
SLC35B1	-7.25876	3.94e-13		LRP8	-4.52102	6e-06		KAT2B	6.80346	1.03e-11		LIPG	5.34639	8.99e-08
DZIP3	-7.25398	4.08e-13		PALM2-AKAP2	-4.52462	6e-06		BEX4	-6.80059	1.05e-11		SRD5A1	-5.34534	9.04e-08
STMN2	-7.25115	4.16e-13		ARGLU1	4.48488	7e-06		LZTS1	-6.79809	1.07e-11		MIR1258	5.34398	9.11e-08
RAP2A	-7.24782	4.27e-13		RAB11A	-4.48113	7e-06		ST13	6.79427	1.09e-11		PCDHB4	-5.33341	9.66e-08
CAPS	7.24567	4.33e-13		SLC44A1	4.50186	7e-06		MFSD2B	-6.78979	1.13e-11		PCDHB16	-5.33239	9.71e-08
NDRG4	-7.24119	4.48e-13		CLDND1	4.46894	8e-06		SLC25A11	-6.78595	1.16e-11		ZNF182	-5.33149	9.76e-08
PAM	-7.23939	4.54e-13		ELAVL2	-4.47896	8e-06		MYOT	6.78522	1.17e-11		NAA11	5.32774	9.97e-08
WWOX	7.23575	4.66e-13		LMO3	-4.46792	8e-06		ITPKB	6.78378	1.18e-11		SPAG1	5.32659	1e-07
MAPRE3	-7.2342	4.72e-13		PEX5L	4.46174	8e-06		CALM3	-6.77744	1.23e-11		PTPRN2	-5.29956	1.16e-07
SP1	7.23248	4.78e-13		ROCK1	4.47606	8e-06		PRDX6	6.77404	1.26e-11		PIK3AP1	5.29601	1.19e-07
RIMS1	-7.23146	4.81e-13		THAP2	4.47539	8e-06		SMC1A	6.7733	1.27e-11		GPR150	-5.28997	1.23e-07
PTPRN2	-7.22915	4.9e-13		DOPEY1	-4.43061	9e-06		MYT1L	-6.7708	1.29e-11		NCEH1	-5.28867	1.23e-07
DNM1	-7.21842	5.3e-13		GPM6B	4.43381	9e-06		ZC3HAV1	6.76158	1.37e-11		PARM1	-5.28728	1.24e-07
CPT1C	-7.21168	5.57e-13		HTR2A	-4.43269	9e-06		NFKBIA	6.75657	1.42e-11		TNNI1	-5.28829	1.24e-07
PFKM	-7.20961	5.65e-13		TBC1D9	-4.44524	9e-06		NETO2	-6.75199	1.47e-11		EPG5	-5.28611	1.25e-07
GOLIM4	7.20317	5.93e-13		CBFB	4.41392	1e-05		EFNA3	-6.7488	1.5e-11		PLA2G12B	5.28228	1.28e-07
CHD5	-7.19728	6.19e-13		CDK14	-4.42009	1e-05		PHYHIP	-6.74905	1.5e-11		NOC3L	-5.27966	1.3e-07
CRTAP	7.19164	6.45e-13		HIST1H2AC	4.41541	1e-05		HDAC1	6.73534	1.64e-11		SLC2A5	5.27052	1.36e-07
PEX11B	-7.18444	6.8e-13		MEGF10	4.42701	1e-05		PNISR	6.73531	1.64e-11		FAM210B	-5.27009	1.37e-07
RALYL	-7.17897	7.07e-13		OPA1	-4.41948	1e-05		DGCR9	-6.73209	1.68e-11		URGCP	-5.26513	1.4e-07
KATNB1	-7.17373	7.35e-13		PDE4DIP	4.40933	1e-05		KDM3A	6.73087	1.7e-11		APBB1IP	5.26175	1.43e-07
SYNGR3	-7.1733	7.37e-13		RFTN2	4.41076	1e-05		DHRS11	-6.71845	1.85e-11		PDK4	5.25878	1.45e-07
NPAS3	7.16238	7.98e-13		ATM	4.38784	1.1e-05		FAR2	-6.71678	1.87e-11		CCDC61	-5.23747	1.63e-07
HMBOX1	7.16105	8.06e-13		CNOT2	4.39539	1.1e-05		ADGRA3	6.71457	1.9e-11		MIOS	-5.23508	1.65e-07
TUBG1	-7.15625	8.35e-13		SLC38A2	4.39562	1.1e-05		NSF	-6.70862	1.98e-11		MBOAT7	-5.23432	1.66e-07
VEZF1	7.15541	8.4e-13		SLIT1	-4.40315	1.1e-05		KIAA1107	-6.70751	1.99e-11		POC1A	5.23427	1.66e-07
DSTN	-7.15132	8.66e-13		SUB1	-4.38762	1.1e-05		FAM208A	6.70224	2.06e-11		FILIP1	-5.22382	1.76e-07
MLLT11	-7.14205	9.26e-13		ACLY	-4.3773	1.2e-05		MTX2	-6.70016	2.09e-11		CFAP54	-5.22241	1.77e-07
ATP6V1A	-7.14081	9.34e-13		ADAM23	-4.37213	1.2e-05		SUB1	-6.70024	2.09e-11		COX7B2	5.20908	1.9e-07
WWTR1	7.13981	9.41e-13		CORO2A	-4.37828	1.2e-05		HSPA12A	-6.69805	2.12e-11		HDHD3	5.203	1.96e-07
RIMS2	-7.12491	1.05e-12		SLC7A8	-4.37758	1.2e-05		PAM	-6.69632	2.15e-11		ACADL	5.1692	2.36e-07
PAK1	-7.11545	1.12e-12		SPCS3	-4.37487	1.2e-05		SREK1	6.68986	2.25e-11		JMJD7	5.15824	2.5e-07
OLFM1	-7.107	1.19e-12		TNRC6B	4.3743	1.2e-05		LPCAT4	-6.6887	2.26e-11		FCER1G	5.14918	2.62e-07
ACVR2A	-7.10686	1.2e-12		BEX1	-4.36846	1.3e-05		ARHGEF6	6.68718	2.29e-11		B2M	5.14358	2.7e-07
LRRC1	7.10586	1.2e-12		DLAT	-4.35936	1.3e-05		AGPAT1	-6.68481	2.32e-11		SCN7A	-5.13988	2.75e-07
GNB1	-7.10382	1.22e-12		LRP2	4.36763	1.3e-05		DLGAP4	-6.68267	2.36e-11		ESCO1	-5.1319	2.87e-07
PSMD8	-7.10435	1.22e-12		NCS1	-4.35253	1.3e-05		BBOX1	6.68089	2.39e-11		GADL1	-5.1312	2.88e-07
ASNS	-7.10139	1.24e-12		TSPAN3	-4.36378	1.3e-05		MSH6	6.67815	2.43e-11		HNF1B	5.13008	2.9e-07
NAGPA	-7.09503	1.3e-12		ATMIN	-4.351	1.4e-05		PRDX1	6.67386	2.51e-11		CORO1C	-5.12833	2.93e-07
TMEM141	-7.0902	1.35e-12		CNKSR3	4.34063	1.4e-05		WSB2	-6.67197	2.54e-11		DDX6	-5.12512	2.98e-07
SNX10	-7.08661	1.38e-12		LRRN3	-4.34248	1.4e-05		WASF2	6.66757	2.61e-11		MMP28	-5.12439	2.99e-07
SMAD5	7.07834	1.47e-12		PAK3	-4.35012	1.4e-05		NOTCH2	6.66244	2.71e-11		CDK15	-5.12056	3.05e-07
PAK6	-7.0751	1.5e-12		PNN	4.33749	1.4e-05		MAPK8IP2	-6.65819	2.79e-11		ZCWPW2	-5.11759	3.1e-07
SSSCA1	-7.06402	1.63e-12		SEZ6L	-4.34363	1.4e-05		FAM149A	-6.65767	2.8e-11		LILRA6	5.10672	3.28e-07
SEH1L	-7.05874	1.69e-12		ANKRD10	4.32266	1.5e-05		MED13L	6.65593	2.83e-11		RPE65	-5.098	3.44e-07
SMOX	7.0585	1.69e-12		IL6ST	4.33039	1.5e-05		VEZF1	6.64951	2.96e-11		DCTN5	-5.09013	3.58e-07
FAIM2	-7.04771	1.83e-12		NPC1	4.32384	1.5e-05		TMEM120B	-6.64831	2.98e-11		GZMK	5.08972	3.59e-07
CALM3	-7.04674	1.84e-12		TUBB3	-4.3247	1.5e-05		PTBP1	6.64786	2.99e-11		ADHFE1	5.08416	3.7e-07
GLS	-7.04288	1.9e-12		ATG4C	4.31019	1.6e-05		SOX2	6.64229	3.11e-11		PCDHB8	-5.08418	3.7e-07
PTBP1	7.02968	2.08e-12		CNIH3	-4.31424	1.6e-05		CBX6	-6.63995	3.15e-11		ERICH5	-5.07526	3.88e-07
UROS	-7.02529	2.15e-12		HNRNPA1	4.31109	1.6e-05		BAZ1A	6.63454	3.27e-11		DDX59	5.0675	4.04e-07
REEP5	-7.01253	2.36e-12		KIAA0930	4.31097	1.6e-05		PDLIM5	6.62948	3.39e-11		MRO	5.04368	4.57e-07
SLC22A17	-7.01126	2.38e-12		LAPTM4B	-4.31816	1.6e-05		DDX17	6.62499	3.49e-11		MIR124-2HG	5.03601	4.76e-07
B4GALNT1	-7.00077	2.56e-12		PLCL1	4.3166	1.6e-05		DBI	6.62265	3.55e-11		SLC4A1AP	-5.02889	4.94e-07
MYH10	-6.99933	2.59e-12		RNF125	4.32055	1.6e-05		METTL7A	6.62091	3.59e-11		ODC1	-5.02756	4.98e-07
PDHB	-6.99336	2.7e-12		SLC25A46	-4.3155	1.6e-05		FZD5	6.61851	3.65e-11		CD84	5.01413	5.34e-07
MARK1	-6.9808	2.95e-12		AFF1	4.29992	1.7e-05		PFKFB3	6.61415	3.76e-11		MRPS12	-4.99885	5.78e-07
SYP	-6.97551	3.07e-12		AGK	-4.30679	1.7e-05		GNB5	-6.61265	3.79e-11		NMRK1	4.98952	6.06e-07
NRSN2	-6.97166	3.15e-12		CUX2	-4.30599	1.7e-05		NDEL1	-6.60073	4.11e-11		CYBRD1	4.98114	6.33e-07
PIEZO1	6.97096	3.17e-12		FBXL16	-4.30372	1.7e-05		CYCS	-6.60052	4.12e-11		HAL	-4.96439	6.9e-07
ATP6AP2	-6.96731	3.25e-12		FRMD5	4.29959	1.7e-05		B4GALT6	-6.5951	4.27e-11		LAIR1	4.95813	7.13e-07
KCNB2	-6.96642	3.27e-12		MYH10	-4.30584	1.7e-05		PSMC3	-6.59382	4.31e-11		TLE1	-4.95557	7.22e-07
FAR2	-6.96507	3.3e-12		REST	4.29803	1.7e-05		TPST2	6.59178	4.37e-11		RGS9	-4.95429	7.27e-07
KCNF1	-6.96366	3.34e-12		TOX2	-4.297	1.7e-05		DLAT	-6.58915	4.45e-11		ZMAT3	-4.94765	7.52e-07
PGM2L1	-6.96297	3.35e-12		NEO1	4.2871	1.8e-05		CNR1	-6.58772	4.49e-11		NAA25	-4.94303	7.7e-07
TUBB2A	-6.95676	3.5e-12		AGGF1	-4.27813	1.9e-05		GPI	-6.586	4.54e-11		CCDC124	-4.94081	7.79e-07
PLCB1	-6.95203	3.62e-12		ATP6V0E1	4.27274	1.9e-05		ANO3	-6.58422	4.6e-11		COL4A6	-4.93251	8.13e-07
TOR1A	-6.94699	3.76e-12		CPLX2	-4.27221	1.9e-05		FXR1	6.57796	4.79e-11		LIX1	4.93184	8.16e-07
DDR1	6.94558	3.79e-12		WIPF3	-4.27408	1.9e-05		WLS	6.57505	4.89e-11		EGFLAM	4.92472	8.46e-07
STOM	6.94261	3.87e-12		ZNF721	4.27532	1.9e-05		PPP2R5B	-6.57295	4.96e-11		SBK1	-4.92297	8.54e-07
NOTCH2	6.93851	3.99e-12		CASC3	4.2603	2e-05		SEC11A	6.57097	5.02e-11		CD53	4.91687	8.81e-07
SLC44A1	6.93507	4.09e-12		ELF2	4.2699	2e-05		C4B	6.56994	5.06e-11		TDP1	-4.91557	8.87e-07
GLRB	-6.93433	4.11e-12		ASB6	-4.25368	2.1e-05		MAPRE1	6.56555	5.21e-11		DNMT1	-4.91297	8.98e-07
RAB11A	-6.93405	4.12e-12		FGFR1OP2	4.25149	2.1e-05		GAD2	-6.56419	5.26e-11		SLC1A5	4.89752	9.72e-07
NEDD8	-6.93235	4.16e-12		RBFOX2	-4.2505	2.1e-05		BRD8	6.55464	5.61e-11		CDK17	-4.89305	9.94e-07
NPTXR	-6.93038	4.22e-12		STAG1	4.2577	2.1e-05		IQCK	6.55462	5.61e-11		CX3CL1	-4.85213	1e-06
COX6B1	-6.92134	4.5e-12		TMED5	4.25309	2.1e-05		MYH10	-6.54318	6.05e-11		HIVEP2	-4.84482	1e-06
OTUB1	-6.91957	4.56e-12		SV2B	-4.2421	2.2e-05		EPCAM	-6.54083	6.15e-11		MBNL2	-4.82151	1e-06
CGREF1	-6.91822	4.6e-12		ASIC2	-4.23085	2.3e-05		UGP2	-6.54017	6.18e-11		PDE4D	-4.88592	1e-06
CAP2	-6.91318	4.77e-12		B4GALT6	-4.23705	2.3e-05		NIPSNAP1	-6.53959	6.2e-11		RAB35	-4.86079	1e-06
CA11	-6.91039	4.86e-12		HIST1H2BD	4.23668	2.3e-05		WDR47	-6.53835	6.25e-11		RNF150	-4.84736	1e-06
CAMKK2	-6.91003	4.88e-12		KIAA1644	-4.23852	2.3e-05		PPME1	-6.53687	6.31e-11		RNF169	4.81186	1e-06
PGK1	-6.90921	4.9e-12		SERBP1	4.23107	2.3e-05		ZNF24	6.53637	6.33e-11		TNFSF4	-4.89069	1e-06
SNU13	-6.90524	5.04e-12		GABRA4	-4.22509	2.4e-05		SMOX	6.53362	6.45e-11		ZC3HAV1	4.88101	1e-06
TOMM22	-6.90169	5.17e-12		MKLN1	4.21978	2.4e-05		PPP1R1A	-6.53314	6.47e-11		CAT	4.74927	2e-06
MKKS	-6.89793	5.31e-12		SLC6A3	-4.22814	2.4e-05		NEK7	6.53218	6.51e-11		CCL28	-4.80457	2e-06
MDH2	-6.89741	5.33e-12		SLC25A6	-4.21984	2.4e-05		CAMK2B	-6.52703	6.74e-11		CYFIP2	-4.72857	2e-06
SYT13	-6.8893	5.64e-12		TNPO1	4.22838	2.4e-05		RGS14	-6.52073	7.03e-11		DPYSL5	-4.77239	2e-06
GDI1	-6.88721	5.72e-12		MTPAP	-4.21601	2.5e-05		PLOD2	6.5206	7.04e-11		FOXE1	4.77979	2e-06
FAM20B	-6.88688	5.74e-12		PKP4	-4.21333	2.5e-05		MTM1	6.50717	7.7e-11		FPR2	4.73332	2e-06
SERINC3	-6.88608	5.77e-12		PPP4R3A	4.212	2.5e-05		SRSF1	6.50681	7.71e-11		HCK	4.72048	2e-06
SNAPC5	-6.87946	6.04e-12		SPEN	4.21615	2.5e-05		TSPYL5	-6.5066	7.72e-11		IRS2	-4.7458	2e-06
ATP5J	-6.87349	6.3e-12		PNMA3	-4.20208	2.6e-05		NCDN	-6.50588	7.76e-11		NOS1	4.73049	2e-06
GSN	6.87046	6.44e-12		ZXDC	4.20967	2.6e-05		RAB6A	-6.50231	7.95e-11		NPRL2	-4.71694	2e-06
DNAJA2	-6.86821	6.54e-12		NEDD4L	-4.19419	2.7e-05		PON2	6.50211	7.96e-11		NRIP1	-4.7957	2e-06
ITFG1	-6.86619	6.63e-12		CNOT8	4.19017	2.8e-05		GUCY1B3	-6.49983	8.08e-11		PKP1	4.80093	2e-06
RNPS1	-6.85818	7.02e-12		PSME3	-4.18998	2.8e-05		PLK2	-6.49961	8.09e-11		PLVAP	4.77275	2e-06
CERS6	-6.85472	7.19e-12		NECAB3	-4.17857	2.9e-05		PPP3CB	-6.49881	8.14e-11		PRUNE2	-4.79881	2e-06
KCNAB2	-6.83938	8e-12		CHD5	-4.17561	3e-05		NHLRC2	6.49634	8.27e-11		SHISA4	-4.80842	2e-06
TRUB1	-6.83393	8.31e-12		HIGD1A	-4.17189	3e-05		AZGP1	6.49585	8.3e-11		SLC25A41	-4.72334	2e-06
ELAVL4	-6.83222	8.41e-12		PDE1C	4.17441	3e-05		ALDH1L1	6.49313	8.45e-11		SMCO3	-4.75195	2e-06
CISD1	-6.82873	8.62e-12		RHOF	-4.17412	3e-05		CCKBR	-6.49197	8.51e-11		SULT2B1	-4.7378	2e-06
MAPKAPK2	6.8282	8.65e-12		TENM4	-4.17049	3e-05		RIN3	6.49121	8.56e-11		TANGO6	-4.76103	2e-06
LGALSL	-6.82428	8.89e-12		ANKH	-4.16254	3.1e-05		MARK4	-6.48942	8.66e-11		TLR7	4.71982	2e-06
RHOBTB3	6.81845	9.26e-12		FKBP15	4.16431	3.1e-05		PPP2R5D	-6.48573	8.87e-11		VGF	-4.74187	2e-06
MDH1	-6.81129	9.73e-12		CCDC85A	-4.15549	3.2e-05		ATP5B	-6.48121	9.14e-11		ALAD	4.7078	3e-06
ANO3	-6.81047	9.78e-12		DDIT4	4.15686	3.2e-05		TTC3P1	-6.47623	9.45e-11		B3GNT4	-4.69925	3e-06
UBAP2L	-6.79932	1.06e-11		PTPRN2	-4.16234	3.2e-05		MT1H	6.47139	9.76e-11		DUSP3	-4.6566	3e-06
CDC42EP4	6.79429	1.09e-11		KLHDC10	-4.15065	3.3e-05		CSRP1	6.46897	9.91e-11		ERMARD	4.7023	3e-06
GAB1	6.79437	1.09e-11		STX6	4.15374	3.3e-05		DTNA	6.46881	9.93e-11		FANCC	-4.66682	3e-06
NDUFA7	-6.7927	1.11e-11		TRAF3IP2-AS1	4.15053	3.3e-05		NAPA	-6.46809	9.97e-11		HIPK4	-4.67482	3e-06
ANTXR2	6.78947	1.13e-11		POGZ	4.14796	3.4e-05		GPR88	-6.46733	1e-10		NAAA	-4.68571	3e-06
TRIM36	-6.7897	1.13e-11		RIMS1	-4.14243	3.4e-05		PHGDH	6.46638	1.01e-10		PLA2G4E	-4.70701	3e-06
MOAP1	-6.78798	1.14e-11		POLDIP3	4.14079	3.5e-05		MACF1	6.46114	1.04e-10		RAC1	4.7013	3e-06
HCCS	-6.78396	1.18e-11		IVNS1ABP	4.1329	3.6e-05		DDIT4	6.45988	1.05e-10		SLC25A34	4.6545	3e-06
RUNDC3A	-6.78246	1.19e-11		KIF26B	-4.13066	3.6e-05		LDB2	-6.45978	1.05e-10		SORL1	-4.64602	3e-06
PCSK1	-6.7801	1.21e-11		PRPS1	-4.12973	3.6e-05		SLCO4A1	6.45966	1.05e-10		THEM4	4.6791	3e-06
CHGB	-6.77529	1.25e-11		YY1	4.12281	3.7e-05		ARPP21	-6.45928	1.06e-10		ABHD3	-4.63478	4e-06
FGF12	-6.76792	1.31e-11		BMP2K	4.11986	3.8e-05		GABRD	-6.45867	1.06e-10		COQ5	4.62843	4e-06
QKI	6.76803	1.31e-11		SLCO4A1	4.11824	3.8e-05		PFN2	-6.45837	1.06e-10		GLA	-4.63288	4e-06
SLC7A2	6.7625	1.36e-11		OGT	4.11552	3.9e-05		CPNE3	6.45723	1.07e-10		MADD	-4.59631	4e-06
MANEAL	-6.7624	1.37e-11		SPTAN1	-4.11144	3.9e-05		NTRK2	6.4547	1.09e-10		MYOM1	-4.60809	4e-06
PHEX	6.75437	1.44e-11		TUBB	-4.11477	3.9e-05		PHF24	-6.45191	1.11e-10		PAMR1	-4.62464	4e-06
ADCYAP1	-6.74797	1.51e-11		CCNH	-4.10714	4e-05		CA12	-6.45045	1.12e-10		PDE4DIP	-4.5883	4e-06
CMAS	-6.74538	1.53e-11		CLIP3	-4.10794	4e-05		HLF	-6.44907	1.13e-10		RRM2	-4.60004	4e-06
COX4I1	-6.74566	1.53e-11		ZMYND8	4.1059	4e-05		PXDC1	6.44594	1.15e-10		SEL1L	-4.59725	4e-06
ABCA1	6.74399	1.55e-11		CLSTN2	-4.10266	4.1e-05		ZHX2	6.44135	1.19e-10		SEL1L3	-4.61832	4e-06
MCL1	6.74258	1.56e-11		FGFR1	4.1033	4.1e-05		DRD2	-6.44028	1.2e-10		SYNE2	-4.60276	4e-06
ARL8B	-6.73844	1.61e-11		SYT1	-4.10112	4.1e-05		B4GALNT1	-6.43835	1.21e-10		ALS2	-4.56318	5e-06
LPCAT4	-6.72917	1.72e-11		USP31	4.10389	4.1e-05		BBX	6.43929	1.21e-10		ANKS1B	-4.56669	5e-06
AQP1	6.72333	1.79e-11		CELF4	-4.09695	4.2e-05		CTDSP2	6.43764	1.22e-10		BCO2	4.58594	5e-06
ADCY1	-6.71882	1.84e-11		ZBTB1	4.097	4.2e-05		SYNGR3	-6.43782	1.22e-10		CEP128	4.54894	5e-06
DCTN1	-6.71939	1.84e-11		AP5M1	-4.0913	4.3e-05		PAICS	6.43482	1.24e-10		CYB5B	-4.57068	5e-06
NAPB	-6.71635	1.87e-11		TUBB4B	-4.08872	4.3e-05		TNS1	6.43249	1.26e-10		GPALPP1	-4.56559	5e-06
TMEM70	-6.71145	1.94e-11		COMMD3-BMI1	4.0873	4.4e-05		SCG5	-6.42769	1.3e-10		MARK4	-4.54932	5e-06
PCMT1	-6.71043	1.95e-11		LSM14A	4.08396	4.4e-05		SAFB2	6.42428	1.33e-10		NDNF	-4.57279	5e-06
ELF1	6.70963	1.96e-11		RALYL	-4.08211	4.5e-05		YAP1	6.42473	1.33e-10		RGS7BP	-4.57523	5e-06
TSPAN6	6.70136	2.08e-11		ANK1	-4.0733	4.6e-05		CAMTA2	-6.42355	1.34e-10		SLC14A1	4.57962	5e-06
GABRA1	-6.70008	2.09e-11		PTPRF	-4.07667	4.6e-05		MDH1	-6.42294	1.34e-10		TARSL2	-4.55977	5e-06
KANK1	6.69975	2.1e-11		UBE2N	-4.07546	4.6e-05		JMJD6	6.42255	1.35e-10		TCF4	-4.5452	5e-06
ATP5J2	-6.69634	2.15e-11		PARVB	-4.07191	4.7e-05		ICA1	-6.42064	1.36e-10		WNT2	-4.58406	5e-06
SYDE1	6.6932	2.2e-11		ANKRD40	4.05374	5e-05		STMN2	-6.41948	1.37e-10		ASTE1	4.53739	6e-06
SMAP2	-6.69052	2.24e-11		RTF1	-4.0536	5e-05		KCNAB1	-6.41635	1.4e-10		DCC	4.5301	6e-06
CIRH1A	-6.68621	2.3e-11		ITGB8	4.05285	5.1e-05		MYO10	6.41584	1.41e-10		DCPS	-4.51123	6e-06
FXYD7	-6.68564	2.31e-11		CDK16	-4.04658	5.2e-05		FAM131A	-6.41227	1.44e-10		ITGA4	-4.52272	6e-06
GLIS3	6.6837	2.34e-11		DENR	-4.0459	5.2e-05		DCTN3	-6.41101	1.45e-10		LIFR	-4.52073	6e-06
EPHA4	-6.68296	2.35e-11		PAN2	4.04449	5.2e-05		LAMP5	-6.40985	1.46e-10		METTL24	-4.52673	6e-06
NKIRAS1	-6.68075	2.39e-11		CEP170B	-4.03998	5.3e-05		ACTR3B	-6.40914	1.47e-10		MMP15	4.53048	6e-06
HSPB2	6.6735	2.51e-11		GABRB1	-4.04052	5.3e-05		DYNLT1	6.4066	1.49e-10		NKPD1	-4.51505	6e-06
IRF2BP2	6.66676	2.63e-11		LRRFIP1	4.04169	5.3e-05		ACTR1A	-6.40373	1.52e-10		PCDHB18P	-4.51676	6e-06
ATP11C	6.66626	2.64e-11		MDM2	4.04205	5.3e-05		PHF11	6.40341	1.53e-10		PGM1	-4.53468	6e-06
TRUB2	-6.66619	2.64e-11		RBM4B	4.04033	5.3e-05		RNASE4	6.40311	1.53e-10		SLC30A9	4.53158	6e-06
GMPR	6.66262	2.7e-11		ASMTL	-4.03849	5.4e-05		DDN	-6.40214	1.54e-10		CDKN1B	-4.4956	7e-06
CPNE4	-6.65859	2.78e-11		MDM4	4.03783	5.4e-05		GNAL	-6.40101	1.55e-10		CLIP1	-4.49069	7e-06
KIAA1324	-6.65775	2.8e-11		AP3M2	-4.03061	5.6e-05		MIR1244-2	6.39837	1.58e-10		FOXN1	-4.49054	7e-06
KIAA0513	-6.65704	2.81e-11		RGS4	-4.03119	5.6e-05		OGDHL	-6.39729	1.59e-10		MIIP	4.48954	7e-06
BEX1	-6.65378	2.87e-11		VRK1	-4.02794	5.6e-05		ROGDI	-6.39725	1.59e-10		NRSN2	4.5049	7e-06
WBSCR17	-6.65366	2.87e-11		FJX1	-4.02417	5.7e-05		PINK1	-6.39522	1.61e-10		OPN4	-4.50286	7e-06
ATXN10	-6.65193	2.91e-11		MIA3	-4.02326	5.7e-05		BCL11A	-6.39431	1.62e-10		RSPH10B	-4.50544	7e-06
MORN4	-6.65108	2.93e-11		CTDSP2	4.01989	5.8e-05		TNFRSF1A	6.38834	1.68e-10		SH3D19	-4.50826	7e-06
GRPEL1	-6.64898	2.97e-11		KMT2E	4.02046	5.8e-05		RUNDC3A	-6.38715	1.7e-10		ZBTB16	-4.48621	7e-06
NEFM	-6.6478	2.99e-11		CLMN	4.01424	6e-05		EVL	-6.38503	1.72e-10		ANXA3	-4.47716	8e-06
GHITM	-6.64695	3.01e-11		ZNF395	4.01413	6e-05		NR2F2	6.38302	1.74e-10		FAM169A	-4.47874	8e-06
TOB2	6.6467	3.01e-11		ATP11A	4.00802	6.1e-05		CALM1	-6.38216	1.75e-10		FRRS1L	-4.46642	8e-06
ATP6V1H	-6.6435	3.08e-11		SCAF11	4.01093	6.1e-05		GPR6	-6.3824	1.75e-10		PHLDB2	-4.46902	8e-06
PRMT8	-6.64311	3.09e-11		SPAG9	4.00874	6.1e-05		MYBPC1	6.37772	1.81e-10		TMEM174	-4.46284	8e-06
NSF	-6.64157	3.12e-11		CDKN1C	4.00403	6.2e-05		EEF1D	6.37685	1.82e-10		ARMCX1	-4.4308	9e-06
ARHGEF40	6.63997	3.15e-11		PRR11	4.00341	6.2e-05		EED	6.37481	1.84e-10		ATXN7	-4.44954	9e-06
SYN1	-6.638	3.2e-11		STK3	4.00213	6.3e-05		WDR6	6.37516	1.84e-10		CRNDE	-4.43207	9e-06
ARF1	-6.63345	3.3e-11		ERBB2IP	3.99362	6.5e-05		PALLD	6.37383	1.85e-10		CUEDC1	4.44548	9e-06
WASF2	6.63263	3.32e-11		NUP93	-3.99133	6.6e-05		RGS3	6.37396	1.85e-10		XCR1	-4.43707	9e-06
ASXL2	6.62562	3.48e-11		SRM	-3.99133	6.6e-05		KCNE4	6.3711	1.89e-10		BSPRY	4.41081	1e-05
RAB40C	-6.62076	3.59e-11		PAWR	3.97912	6.9e-05		MAD1L1	-6.37057	1.89e-10		E2F6	-4.40839	1e-05
RTN1	-6.62088	3.59e-11		MYO5A	-3.97555	7e-05		CAMTA1	-6.36798	1.92e-10		MRPS5	-4.4157	1e-05
ARHGAP20	-6.6082	3.91e-11		GLTP	3.97396	7.1e-05		MTHFD1	-6.36454	1.97e-10		TNFRSF13B	4.41197	1e-05
NEUROD6	-6.60771	3.92e-11		UBE2D3	3.97331	7.1e-05		PPP2R2B	-6.36346	1.98e-10		TRIO	-4.42022	1e-05
GSS	-6.60593	3.97e-11		ZNF302	3.97376	7.1e-05		CSNK2A1	-6.36268	1.99e-10		ADGRL3	-4.3951	1.1e-05
ST6GALNAC5	-6.60604	3.97e-11		GDPD5	-3.97102	7.2e-05		ZNF22	6.36309	1.99e-10		ARMCX3	-4.39921	1.1e-05
COLEC12	6.60535	3.99e-11		SUSD4	-3.96541	7.3e-05		ACACB	6.35974	2.03e-10		CRYM	-4.38801	1.1e-05
MAPK8IP3	-6.60103	4.1e-11		USP54	3.96639	7.3e-05		PPP2CA	-6.35852	2.05e-10		CST3	4.3878	1.1e-05
BCL11A	-6.60005	4.13e-11		ANKRD50	-3.96436	7.4e-05		ATXN10	-6.35725	2.06e-10		G2E3	-4.39389	1.1e-05
GPI	-6.59767	4.2e-11		GAP43	-3.96347	7.4e-05		TUSC3	-6.35725	2.06e-10		GPR25	-4.38887	1.1e-05
KPNA2	-6.59473	4.28e-11		ZNF692	3.96272	7.4e-05		CACNG4	-6.35686	2.07e-10		SPATA3	4.39982	1.1e-05
VSNL1	-6.5882	4.48e-11		FAM189A1	-3.95561	7.6e-05		UQCRC2	-6.35556	2.09e-10		AP4S1	-4.38577	1.2e-05
CLU	6.58292	4.64e-11		GSTM4	3.95525	7.6e-05		SNN	-6.35169	2.14e-10		BLOC1S6	-4.38128	1.2e-05
SRGAP1	6.58235	4.65e-11		RICTOR	3.95534	7.6e-05		RAMP1	6.35016	2.16e-10		C4B	4.37978	1.2e-05
SMARCC1	6.57583	4.86e-11		SCN3B	-3.9536	7.7e-05		IFITM2	6.34979	2.17e-10		COLCA2	4.38183	1.2e-05
AK5	-6.57219	4.98e-11		USP48	3.95473	7.7e-05		GPC4	6.34273	2.27e-10		EPB41L4B	-4.38636	1.2e-05
EFCAB14	6.56759	5.14e-11		HNRNPH1	3.95104	7.8e-05		ABHD17A	-6.33824	2.33e-10		OSMR	4.37923	1.2e-05
CHN1	-6.56428	5.26e-11		ZMYM5	3.94803	7.9e-05		RALYL	-6.33837	2.33e-10		PIEZO2	4.36889	1.2e-05
DDAH2	6.56412	5.26e-11		STX10	3.93926	8.2e-05		RPL5	6.33836	2.33e-10		PLD4	4.37383	1.2e-05
POLDIP3	6.56246	5.32e-11		STXBP1	-3.93559	8.3e-05		AKAP11	-6.33776	2.34e-10		PSD3	-4.37957	1.2e-05
TGIF1	6.56254	5.32e-11		GAB1	3.93301	8.4e-05		AFF1	6.33473	2.39e-10		SFXN5	4.38071	1.2e-05
NIPBL	6.56	5.41e-11		OSBP	-3.93421	8.4e-05		HMOX2	-6.33246	2.42e-10		SYNJ2	-4.37332	1.2e-05
NUDT14	-6.55852	5.46e-11		PTP4A1	-3.93369	8.4e-05		GNG12	6.33017	2.46e-10		UQCC1	-4.38374	1.2e-05
DNAJC6	-6.55777	5.49e-11		VEZF1	3.92959	8.5e-05		MXRA7	-6.32648	2.52e-10		CCR1	4.36082	1.3e-05
DYNC1I1	-6.55277	5.68e-11		CKLF	3.92695	8.6e-05		TAB2	6.32516	2.54e-10		COL16A1	4.35932	1.3e-05
HARS	-6.54381	6.03e-11		AMER2	3.92404	8.7e-05		OSBPL8	-6.32454	2.55e-10		DOCK8	4.35768	1.3e-05
PPP1R11	-6.54301	6.06e-11		PLAA	-3.91296	9.1e-05		MN1	-6.32147	2.6e-10		EMP2	4.36006	1.3e-05
SERPINB6	6.5395	6.2e-11		SLC35F6	-3.91483	9.1e-05		CALD1	6.32106	2.61e-10		ACTB	-4.34772	1.4e-05
CCKBR	-6.53923	6.21e-11		SSTR1	-3.91361	9.1e-05		NDRG3	-6.31585	2.7e-10		CD83	-4.35025	1.4e-05
G3BP2	-6.53924	6.21e-11		CNTN4	-3.90902	9.3e-05		JADE1	6.30549	2.89e-10		IL15	-4.34009	1.4e-05
KIF17	-6.53548	6.37e-11		DCTN3	-3.90701	9.3e-05		TGFBR3	6.30548	2.89e-10		KLHL28	-4.34432	1.4e-05
ANKRD39	-6.52894	6.66e-11		NDE1	3.90943	9.3e-05		CD59	6.29969	3e-10		SPAG4	-4.33754	1.4e-05
SDAD1	-6.52652	6.77e-11		SLC2A13	-3.90881	9.3e-05		NECAP2	6.29923	3e-10		TNRC6B	-4.34532	1.4e-05
LPIN1	6.52347	6.9e-11		RFPL1S	-3.90578	9.4e-05		TRA2A	6.28452	3.3e-10		XKR4	-4.3416	1.4e-05
TMEM59L	-6.51605	7.25e-11		DMTN	-3.90372	9.5e-05		DOCK3	-6.28377	3.32e-10		FAT4	-4.33097	1.5e-05
FYCO1	6.51359	7.37e-11		SEZ6L2	-3.90302	9.5e-05		PREPL	-6.28324	3.33e-10		IL12RB1	4.32453	1.5e-05
MPP2	-6.51056	7.52e-11		ZNF500	3.90376	9.5e-05		SH3GLB2	-6.28104	3.38e-10		C1QB	4.31275	1.6e-05
ATP2C1	-6.50883	7.61e-11		CHAC1	-3.90083	9.6e-05		DRD1	-6.27854	3.43e-10		CHAF1A	4.32079	1.6e-05
PECAM1	6.50267	7.93e-11		CMTM6	3.90036	9.6e-05		MT1G	6.27637	3.48e-10		ESD	4.31032	1.6e-05
LSM14A	6.50192	7.97e-11		DGKH	-3.90171	9.6e-05		LRRC20	-6.27192	3.58e-10		KPTN	4.32098	1.6e-05
SYT5	-6.50183	7.97e-11		IMMT	-3.89974	9.6e-05		TMEM176A	6.26229	3.81e-10		MC4R	-4.31254	1.6e-05
NRN1	-6.49851	8.15e-11		PAK1	-3.90072	9.6e-05		ANGPT1	6.262	3.82e-10		EIF3C	-4.29614	1.7e-05
PTPRN	-6.49594	8.29e-11		BRD9	-3.89874	9.7e-05		KAT6A	6.25976	3.87e-10		LPL	4.30066	1.7e-05
ATP6V0D1	-6.49409	8.39e-11		ZNF227	3.89686	9.7e-05		PTPRN	-6.25937	3.88e-10		NEUROG1	4.30437	1.7e-05
KIFAP3	-6.49209	8.51e-11		HBP1	3.89588	9.8e-05		ARHGAP12	6.25689	3.94e-10		SNHG9	-4.30404	1.7e-05
CRYM	-6.49019	8.61e-11		HNRNPH3	3.89057	0.0001		ERLIN2	6.25519	3.99e-10		SPINK8	4.29535	1.7e-05
ACTR10	-6.48465	8.94e-11		PHLPP1	3.89015	0.0001		KCNAB2	-6.25053	4.11e-10		CCR6	4.2888	1.8e-05
MAP4K4	6.48384	8.99e-11		DMXL2	-3.88561	0.000102		CALY	-6.24963	4.13e-10		COMMD7	-4.28252	1.8e-05
STK32C	-6.4814	9.13e-11		MCF2L	3.88563	0.000102		NDRG4	-6.24983	4.13e-10		FMO1	-4.29129	1.8e-05
ABLIM1	6.47805	9.34e-11		RBM17	3.88401	0.000103		FXYD7	-6.24442	4.27e-10		HTRA4	-4.29175	1.8e-05
CDK19	6.47032	9.83e-11		FAM49A	-3.8799	0.000105		KLHDC3	-6.23953	4.41e-10		MCC	-4.29044	1.8e-05
ENTPD6	-6.46932	9.89e-11		OTUB1	-3.87812	0.000105		TGIF1	6.23842	4.44e-10		SLC38A6	-4.29447	1.8e-05
DNAJC12	-6.46879	9.93e-11		YWHAZ	-3.87987	0.000105		UNG	6.23745	4.47e-10		DCP2	-4.27727	1.9e-05
SASH1	6.46547	1.01e-10		LRRC37A2	3.87168	0.000108		CSDC2	-6.23705	4.48e-10		FLT3	-4.27638	1.9e-05
NEFL	-6.44649	1.15e-10		NPM2	-3.86971	0.000109		ZC3H11A	6.23515	4.53e-10		GUCY1A3	-4.27556	1.9e-05
RAPGEFL1	-6.44635	1.15e-10		ANKRD12	3.86228	0.000112		STXBP1	-6.23271	4.6e-10		NAMPT	-4.2787	1.9e-05
DCTPP1	-6.44474	1.16e-10		NRXN1	-3.86122	0.000113		RREB1	6.22943	4.7e-10		RPA3	-4.27276	1.9e-05
BBX	6.4437	1.17e-10		MAP1LC3A	-3.85812	0.000114		SLC12A5	-6.22897	4.71e-10		TCF15	-4.2671	2e-05
FYN	6.44142	1.19e-10		MAP2	-3.84823	0.000119		GUCY1A3	-6.22588	4.81e-10		ATRN	-4.25952	2.1e-05
SLC25A4	-6.44086	1.19e-10		CASC7	3.84595	0.00012		EZR	6.22347	4.88e-10		CXCL13	4.25013	2.1e-05
KIF1BP	-6.43948	1.2e-10		PAPOLA	3.84721	0.00012		ENTPD3	-6.22054	4.97e-10		EFNB1	-4.25797	2.1e-05
GPRASP2	-6.43102	1.27e-10		TUBA1B	-3.84631	0.00012		SLC25A6	-6.21625	5.11e-10		MTF2	-4.25288	2.1e-05
NDRG3	-6.43174	1.27e-10		NAT10	-3.84379	0.000121		NEDD4L	-6.21082	5.29e-10		PROCR	4.2523	2.1e-05
STAG1	6.43114	1.27e-10		BTG1	3.83847	0.000124		INA	-6.20727	5.41e-10		RDM1	-4.25598	2.1e-05
MYO10	6.43052	1.28e-10		MEAF6	-3.83637	0.000125		CETN3	6.20562	5.47e-10		TRUB1	4.25455	2.1e-05
ADGRB2	-6.42528	1.32e-10		MPPED2	-3.8359	0.000125		PTMA	6.20246	5.58e-10		GPR55	4.24205	2.2e-05
DNAJC5	-6.42481	1.33e-10		CHKA	3.8319	0.000127		KLC2	-6.20181	5.6e-10		GRAMD3	4.23174	2.3e-05
MANBAL	-6.42307	1.34e-10		GSK3B	-3.8324	0.000127		SAP30BP	6.2018	5.6e-10		NDN	4.23827	2.3e-05
CHP1	-6.4226	1.35e-10		KCNMB4	3.82464	0.000131		LMO7	-6.19952	5.69e-10		NFATC1	4.22935	2.3e-05
ATP2A2	-6.42112	1.36e-10		NASP	3.82144	0.000133		PHF3	6.19893	5.71e-10		PCDHA9	-4.23179	2.3e-05
NDUFV2	-6.42115	1.36e-10		TPGS2	-3.82022	0.000133		PBXIP1	6.19723	5.77e-10		CCND2	-4.22477	2.4e-05
NGFRAP1	-6.41748	1.39e-10		SMURF2	3.81696	0.000135		UBXN7	6.19515	5.85e-10		HAUS2	4.2212	2.4e-05
CALCOCO2	6.41683	1.4e-10		YTHDC1	3.81664	0.000135		MGLL	-6.19375	5.9e-10		PPM1K	-4.22585	2.4e-05
GSTA4	-6.41336	1.43e-10		TMEM63C	-3.81586	0.000136		GTF2IP1	6.19049	6.02e-10		TBXAS1	4.22222	2.4e-05
SPRYD3	-6.40392	1.52e-10		NAA16	3.80581	0.000141		ATP6V0C	-6.18932	6.07e-10		ATP6V1C2	4.21053	2.5e-05
PLXDC2	6.4026	1.53e-10		RBM5	3.80443	0.000142		PEG3	-6.18893	6.08e-10		CDK14	-4.21299	2.5e-05
FBXW7	-6.40062	1.55e-10		JPH4	-3.80373	0.000143		SNORA21	6.18839	6.1e-10		R3HCC1	-4.21503	2.5e-05
DUSP6	-6.39978	1.56e-10		LIPA	3.80295	0.000143		RBM28	6.18263	6.33e-10		CCDC114	-4.20503	2.6e-05
COX7B	-6.39836	1.58e-10		RAP1GAP2	-3.79711	0.000146		RXRA	6.18074	6.41e-10		GP9	4.20967	2.6e-05
TMSB10	-6.39845	1.58e-10		RGS6	-3.79773	0.000146		MLLT11	-6.17997	6.44e-10		KCNMA1	-4.20385	2.6e-05
VAPB	-6.39833	1.58e-10		ACTR10	-3.79585	0.000147		PRSS3	-6.17889	6.48e-10		KHSRP	4.20789	2.6e-05
MSRB3	6.39539	1.61e-10		LIN7B	-3.79602	0.000147		KATNB1	-6.17559	6.62e-10		RHOBTB3	4.20549	2.6e-05
ENSA	-6.39156	1.65e-10		GNG3	-3.7949	0.000148		HTR2C	-6.1747	6.66e-10		TSPAN15	4.2088	2.6e-05
PBXIP1	6.39039	1.66e-10		PHF21A	3.79229	0.000149		SIPA1L1	-6.17452	6.66e-10		LMO3	-4.1957	2.7e-05
TRAPPC2L	-6.39009	1.67e-10		G6PD	-3.79046	0.00015		ZC3H7B	6.17258	6.75e-10		IGHM	4.1901	2.8e-05
RBL2	6.38468	1.73e-10		KIF3C	-3.78936	0.000151		TST	6.17124	6.8e-10		LAPTM5	4.19106	2.8e-05
AKIRIN2	-6.37766	1.81e-10		GALM	3.78761	0.000152		STOM	6.16798	6.94e-10		TNFRSF1B	4.19329	2.8e-05
PREPL	-6.37686	1.82e-10		PSMD11	-3.78433	0.000154		PARD3	6.16528	7.06e-10		VOPP1	-4.19267	2.8e-05
MPPED2	-6.37368	1.85e-10		MTHFD2L	3.78284	0.000155		CYFIP2	-6.16158	7.23e-10		COQ7	-4.17082	3e-05
HBP1	6.37268	1.87e-10		CFLAR	3.78145	0.000156		FIBP	-6.16098	7.26e-10		EHD3	-4.17126	3e-05
CALY	-6.37162	1.88e-10		DPF2	3.78038	0.000157		SSPN	6.1589	7.35e-10		FN3K	-4.17286	3e-05
ATF7IP	6.37034	1.89e-10		KLF15	3.78021	0.000157		AQP4	6.15813	7.39e-10		FZD3	-4.1749	3e-05
CAMK1G	-6.36994	1.9e-10		PCLO	-3.7786	0.000158		CCDC85B	-6.15679	7.45e-10		TBX5	-4.17556	3e-05
FAM19A1	-6.36714	1.93e-10		RAB3A	-3.77746	0.000158		ASAP2	-6.15421	7.58e-10		PLA2G4B	4.16605	3.1e-05
APLNR	6.36316	1.99e-10		SCG2	-3.7766	0.000159		TP53BP2	6.15183	7.69e-10		PVRIG	4.16977	3.1e-05
SEPT5	-6.36181	2e-10		SMCHD1	3.77522	0.00016		SYT17	6.14737	7.91e-10		ACAD11	4.15913	3.2e-05
CPM	6.3615	2.01e-10		USP14	-3.77382	0.000161		ACTN2	-6.14466	8.05e-10		CCL17	4.16224	3.2e-05
ATPIF1	-6.35793	2.05e-10		GM2A	3.76835	0.000164		PAK2	6.14449	8.05e-10		CDC14B	-4.15751	3.2e-05
CDC27	-6.35675	2.07e-10		INO80D	3.76676	0.000165		NEFL	-6.1444	8.06e-10		CFAP69	4.1542	3.3e-05
MAP2	-6.35604	2.08e-10		MEF2D	-3.76616	0.000166		ENO2	-6.14116	8.22e-10		CYP26A1	4.14173	3.4e-05
STAU2	-6.35349	2.11e-10		OSBPL10	-3.76558	0.000166		MOAP1	-6.13903	8.34e-10		DOCK2	4.14245	3.4e-05
CD200	-6.35321	2.12e-10		TCEA2	-3.76283	0.000168		ID2	6.13177	8.72e-10		NEK3	4.13785	3.5e-05
PLEKHO2	6.34965	2.17e-10		B4GALT5	-3.7593	0.00017		ASCL1	6.13159	8.73e-10		RFESD	4.13748	3.5e-05
PPP3CB	-6.3498	2.17e-10		RNF114	3.76016	0.00017		BID	-6.13079	8.78e-10		GOT2	-4.12889	3.6e-05
AP3S1	-6.34832	2.19e-10		DKK3	-3.75797	0.000171		CLK1	6.13017	8.81e-10		RRAGB	-4.12931	3.6e-05
MARCH3	6.34297	2.26e-10		ZNF471	3.7589	0.000171		DGKB	-6.13	8.82e-10		TNFRSF10B	-4.1317	3.6e-05
SCAF11	6.34086	2.3e-10		RNF123	-3.75753	0.000172		HIF3A	6.12839	8.91e-10		WDFY3	-4.13292	3.6e-05
STX1A	-6.34039	2.3e-10		CPEB4	3.75269	0.000175		DDX23	6.12791	8.94e-10		ERCC2	-4.12652	3.7e-05
ARL6IP1	-6.33838	2.33e-10		MYO10	3.75121	0.000176		MCL1	6.12787	8.94e-10		GFAP	4.12448	3.7e-05
SMARCA4	-6.33296	2.42e-10		OLFM1	-3.75132	0.000176		PAK6	-6.12443	9.14e-10		PCDHAC2	-4.12506	3.7e-05
DYNLT3	-6.32907	2.48e-10		P4HA1	3.75137	0.000176		TRANK1	-6.12317	9.21e-10		PDK1	-4.124	3.7e-05
PDLIM4	6.32763	2.5e-10		PNKP	-3.75148	0.000176		ITFG1	-6.12204	9.27e-10		COX7A2	-4.11653	3.8e-05
MTMR9	-6.31501	2.71e-10		SRSF1	3.75126	0.000176		MT1F	6.12134	9.32e-10		GLCCI1	-4.11881	3.8e-05
DGKB	-6.31091	2.79e-10		NETO2	-3.74924	0.000177		TCF12	6.12087	9.34e-10		SCLY	-4.11905	3.8e-05
ID4	6.29773	3.03e-10		ZCCHC8	3.75007	0.000177		SSFA2	6.11916	9.44e-10		CCM2	-4.11442	3.9e-05
CPQ	6.29117	3.16e-10		BCL2L11	3.74833	0.000178		POLR2E	-6.11536	9.67e-10		SPRYD7	-4.11122	3.9e-05
IL13RA1	6.28536	3.28e-10		ANLN	3.74702	0.000179		DACH1	-6.11436	9.73e-10		ADCY3	-4.10518	4e-05
PCSK2	-6.28482	3.3e-10		ROBO2	-3.74099	0.000183		TMEM45A	-6.10756	1.02e-09		LMBRD2	-4.10987	4e-05
UQCR10	-6.28105	3.38e-10		BRD7	3.73795	0.000186		PLP2	6.10464	1.03e-09		PGLYRP1	-4.10899	4e-05
COPS7A	-6.27336	3.55e-10		MCC	-3.73765	0.000186		TNFRSF10B	6.10561	1.03e-09		CLNS1A	4.09997	4.1e-05
UCHL3	-6.26938	3.64e-10		CALN1	-3.73665	0.000187		ATP1A2	6.09813	1.08e-09		NIN	-4.10209	4.1e-05
MED13	6.26661	3.71e-10		KLHL13	-3.73622	0.000187		EMP3	6.09604	1.09e-09		MRPS23	-4.08808	4.4e-05
OXCT1	-6.26611	3.72e-10		EIF3CL	-3.73389	0.000189		SV2A	-6.09532	1.1e-09		PISD	4.08541	4.4e-05
RPUSD3	-6.26444	3.76e-10		METTL9	3.73112	0.000191		ZFP36L1	6.09509	1.1e-09		ADAMTS3	-4.08017	4.5e-05
EPM2AIP1	-6.26323	3.79e-10		CDK6	3.7276	0.000193		UROS	-6.09319	1.11e-09		BIN2	4.08069	4.5e-05
ENC1	-6.25718	3.94e-10		ZNF652	3.72122	0.000198		WASF1	-6.09262	1.12e-09		EIF2S2	4.08139	4.5e-05
FGF13	-6.25686	3.94e-10		GFOD2	-3.71977	0.000199		MARCH3	6.08913	1.14e-09		LPXN	4.08096	4.5e-05
STAG2	6.25529	3.98e-10		PSD3	-3.72043	0.000199		S100A6	6.08937	1.14e-09		URB2	-4.08021	4.5e-05
WDR49	6.25556	3.98e-10		WASF2	3.72069	0.000199		SMAD2	6.08733	1.15e-09		NAP1L2	-4.07414	4.6e-05
COPG1	-6.25389	4.02e-10		BCAS4	-3.71885	0.0002		PDE10A	-6.0861	1.16e-09		DMXL1	-4.06969	4.7e-05
SWAP70	6.24978	4.13e-10		DYNC1LI1	-3.71966	0.0002		FBXO9	-6.08447	1.17e-09		NR4A2	-4.07116	4.7e-05
KCNIP3	-6.2452	4.25e-10		PRELP	3.71807	0.000201		TSPAN14	6.081	1.2e-09		DENND1C	4.06442	4.8e-05
AGK	-6.24187	4.34e-10		ZNF292	3.71504	0.000203		SOX13	6.07662	1.23e-09		MCEE	-4.06588	4.8e-05
PRKD3	6.23878	4.43e-10		DBT	3.7091	0.000208		ZBTB16	6.06824	1.3e-09		SS18L1	-4.06422	4.8e-05
GABRA2	-6.23795	4.45e-10		SNORD68	3.70711	0.00021		ARAP1	6.06539	1.32e-09		UPF1	-4.0672	4.8e-05
NDUFB5	-6.23791	4.45e-10		ACOT7	-3.70194	0.000214		NPTN	-6.06414	1.33e-09		DHRS7	-4.05856	4.9e-05
FAHD1	-6.23437	4.56e-10		GKAP1	3.70174	0.000214		DYNC1I1	-6.06254	1.34e-09		OSBPL8	-4.06178	4.9e-05
PTPN3	-6.23369	4.57e-10		LARP4B	-3.70066	0.000215		G3BP1	6.05757	1.39e-09		TRIB2	-4.05868	4.9e-05
BAZ1A	6.23202	4.62e-10		NLK	-3.69677	0.000218		MATK	-6.05604	1.4e-09		DTD2	-4.04157	5.3e-05
ADD2	-6.23014	4.68e-10		FAM127A	-3.69649	0.000219		PRKAR2B	-6.05556	1.4e-09		GRHL1	-4.04319	5.3e-05
AP2S1	-6.23023	4.68e-10		LGR5	3.69436	0.00022		NUPR1	6.05521	1.41e-09		PROS1	4.03925	5.4e-05
KPNA1	-6.22939	4.7e-10		NDUFA9	-3.69344	0.000221		PIM1	6.05248	1.43e-09		FERMT3	4.03101	5.6e-05
MACF1	6.2249	4.84e-10		MED13L	3.6916	0.000223		PITPNC1	6.05318	1.43e-09		MERTK	4.02973	5.6e-05
TCEAL2	-6.22501	4.84e-10		PTPN2	3.69098	0.000223		P4HTM	-6.0458	1.49e-09		RNFT2	-4.02942	5.6e-05
FIG4	-6.22391	4.87e-10		ATP8A2	-3.68967	0.000225		RAB3A	-6.03656	1.58e-09		ATP6V1A	-4.02426	5.7e-05
RAB3A	-6.22317	4.89e-10		SMIM10L2A	-3.68978	0.000225		CHST3	6.03172	1.63e-09		CAPG	4.02358	5.7e-05
FIBP	-6.22143	4.95e-10		JADE2	3.6873	0.000227		AEBP1	6.02853	1.66e-09		CCDC178	4.02686	5.7e-05
GPD1L	-6.22115	4.96e-10		KMT2A	3.68645	0.000227		PRKCZ	-6.02821	1.66e-09		PCDHB17P	-4.02665	5.7e-05
MSX1	6.21701	5.09e-10		H2BFS	3.68554	0.000228		ROBO3	6.02823	1.66e-09		SLC41A1	4.02708	5.7e-05
SLC30A3	-6.2142	5.18e-10		CPSF2	3.67987	0.000233		IDS	-6.02717	1.67e-09		ADARB2	4.01968	5.8e-05
TXNL1	-6.21412	5.18e-10		KRCC1	3.67796	0.000235		ACTL6A	6.02621	1.68e-09		FLNB	-4.02006	5.8e-05
FAM189A2	6.21259	5.23e-10		LCP2	3.6784	0.000235		BCL11B	-6.02707	1.68e-09		SLC38A2	-4.0227	5.8e-05
LIFR	6.21075	5.3e-10		DLK1	-3.67757	0.000236		TUBB2A	-6.02314	1.72e-09		SLIT3	-4.01966	5.8e-05
KLHL24	6.20936	5.34e-10		PRKD3	3.67551	0.000237		DCK	-6.02149	1.73e-09		FES	4.01511	5.9e-05
DOPEY1	-6.20586	5.46e-10		REEP1	-3.6763	0.000237		FBXL7	6.01841	1.77e-09		KRAS	-4.01718	5.9e-05
ZC3H15	-6.20481	5.5e-10		ADGRB3	-3.67155	0.000241		FNDC4	-6.01732	1.78e-09		ESYT2	-4.01113	6e-05
STOML1	-6.2008	5.64e-10		ST8SIA4	3.67142	0.000241		PKN2	6.01614	1.79e-09		ROR2	-4.0144	6e-05
IL6ST	6.20063	5.65e-10		ARMCX5	-3.67024	0.000242		CHN1	-6.01523	1.8e-09		NKX6-1	-4.00936	6.1e-05
PAK3	-6.19981	5.68e-10		B3GALNT1	-3.66847	0.000244		KATNA1	6.01126	1.85e-09		PRR14L	-4.01002	6.1e-05
ANP32B	6.19758	5.76e-10		SLC8A2	-3.66718	0.000245		FGF2	6.00901	1.87e-09		POLR2B	-4.00619	6.2e-05
IDH3G	-6.18583	6.2e-10		BCL2L13	-3.66585	0.000247		TJP2	6.00916	1.87e-09		ABCC6	3.99827	6.4e-05
MPV17	-6.18575	6.21e-10		PPP3CB	-3.66435	0.000248		GLRX3	-6.00823	1.88e-09		HELZ	-3.99633	6.4e-05
PDE1A	-6.18507	6.23e-10		PKNOX2	-3.66343	0.000249		PLD3	-6.00767	1.89e-09		L2HGDH	-3.99792	6.4e-05
ARHGEF10	6.18389	6.28e-10		POU2F1	3.66301	0.000249		TAX1BP3	6.00731	1.89e-09		RAD51C	3.99534	6.5e-05
SEC61A2	-6.17474	6.65e-10		BASP1	-3.65807	0.000254		PSRC1	6.0065	1.9e-09		COA4	-3.98632	6.7e-05
PLXNB1	6.17334	6.71e-10		PBRM1	3.65483	0.000257		SLC8A2	-6.00684	1.9e-09		KCNE5	3.98826	6.7e-05
NRSN1	-6.17176	6.78e-10		SLC30A9	-3.65419	0.000258		CACNG3	-6.00558	1.91e-09		TMED8	-3.98643	6.7e-05
KALRN	-6.16825	6.93e-10		KIAA1551	3.65342	0.000259		ITGB8	6.0061	1.91e-09		CD37	3.98496	6.8e-05
AGO3	6.16818	6.94e-10		GBE1	-3.65241	0.00026		LRP10	6.00576	1.91e-09		TRAPPC6A	3.98394	6.8e-05
FANCC	6.16786	6.95e-10		SPTBN4	-3.64915	0.000263		NMT1	6.00459	1.93e-09		FRMPD4	-3.97661	7e-05
ACKR3	6.1671	6.98e-10		NFATC3	3.64761	0.000265		SDC4	6.00404	1.93e-09		NDUFAF2	-3.97766	7e-05
FARSA	-6.15921	7.34e-10		ZNRF1	-3.64745	0.000265		CSRP2	6.0032	1.94e-09		THRSP	3.96791	7.3e-05
NFKBIA	6.15815	7.39e-10		ITFG1	-3.64642	0.000266		CMTM6	6.00271	1.95e-09		UBE2QL1	-3.96537	7.3e-05
PNKD	-6.15748	7.42e-10		PITPNA	-3.63849	0.000274		TSPAN7	-6.00202	1.96e-09		ANKRD52	-3.96124	7.5e-05
CAMK2A	-6.15579	7.5e-10		LPGAT1	-3.63783	0.000275		ATP1A1	-5.99959	1.99e-09		AVL9	-3.96068	7.5e-05
DLAT	-6.15518	7.53e-10		NCAM1	3.63746	0.000275		PIK3CD	5.99815	2e-09		TDRKH	-3.95805	7.6e-05
GAD1	-6.15309	7.63e-10		ANAPC16	3.63564	0.000277		ATP2A2	-5.99654	2.02e-09		DCLK1	-3.95348	7.7e-05
LAMP2	6.15038	7.76e-10		VPS13C	3.63467	0.000278		CGREF1	-5.99688	2.02e-09		IFT52	3.95369	7.7e-05
LPAR4	6.14554	8e-10		IKBKB	3.63402	0.000279		ATP2B3	-5.99605	2.03e-09		NFIX	-3.95471	7.7e-05
SRCAP	6.14507	8.02e-10		TOM1L2	-3.63328	0.00028		MARCH8	5.99271	2.07e-09		ZBTB46	-3.95232	7.7e-05
HSPB8	6.14339	8.11e-10		NOL4L	3.63238	0.000281		SPECC1L-ADORA2A	-5.99076	2.1e-09		PCDHAC1	-3.9514	7.8e-05
PATL1	6.14243	8.16e-10		SNTB2	3.62963	0.000284		ADK	-5.98843	2.13e-09		RNASE4	3.94941	7.8e-05
PITPNA	-6.13961	8.31e-10		PCYOX1L	-3.62642	0.000287		DDAH2	5.98757	2.14e-09		SLCO2B1	3.95122	7.8e-05
ERLEC1	-6.1376	8.41e-10		VPS11	-3.62431	0.00029		HIVEP2	-5.98649	2.15e-09		AKAP9	-3.9484	7.9e-05
SVOP	-6.13409	8.6e-10		CDKN2C	3.62355	0.000291		PCDH11Y	-5.9857	2.16e-09		PLXNA1	-3.94625	7.9e-05
KLHDC3	-6.12963	8.84e-10		HK1	-3.62354	0.000291		GOLPH3L	5.98343	2.19e-09		CALN1	-3.93738	8.2e-05
ABHD14A	-6.12845	8.91e-10		PSMD12	-3.62193	0.000292		PDE1B	-5.98393	2.19e-09		EIF2AK2	3.93728	8.2e-05
MMD	-6.12311	9.21e-10		LDB2	-3.61813	0.000297		DHX30	-5.98309	2.2e-09		FAM220A	-3.93751	8.2e-05
KCNIP1	-6.12079	9.35e-10		RAB3IP	3.61655	0.000299		CDKN2C	5.97997	2.24e-09		KLHL21	-3.93831	8.2e-05
SLC1A1	-6.12057	9.36e-10		TERF2IP	-3.61485	0.000301		OSBPL10	-5.97916	2.25e-09		WNK3	-3.93846	8.2e-05
CHRM1	-6.12044	9.37e-10		GRK6	-3.61069	0.000305		SERPINB6	5.9773	2.28e-09		SLC36A1	-3.93603	8.3e-05
HTR2A	-6.10992	1e-09		BEGAIN	-3.61012	0.000306		ATP5C1	-5.9761	2.29e-09		GRIA3	-3.93276	8.4e-05
FNDC4	-6.1076	1.02e-09		SLC8A1	-3.6099	0.000306		HSPB8	5.97563	2.3e-09		MARVELD2	3.93293	8.4e-05
PSMB7	-6.10483	1.03e-09		ST18	3.6103	0.000306		UCHL3	-5.97464	2.31e-09		VPS13A	-3.9337	8.4e-05
GFRA2	-6.10366	1.04e-09		CHD7	3.60843	0.000308		SNX7	5.96352	2.48e-09		PSMC2	-3.9294	8.5e-05
LIG4	-6.10306	1.04e-09		DANCR	3.60854	0.000308		TNIP2	5.95989	2.53e-09		GOLGA7	3.92771	8.6e-05
FTO	-6.09481	1.1e-09		ZMYM2	3.60775	0.000309		ZBTB7A	-5.96031	2.53e-09		PLCD4	3.92624	8.6e-05
MRPS11	-6.091	1.13e-09		HNRNPM	3.60603	0.000311		TFEB	5.95624	2.59e-09		ZMYND10	-3.92213	8.8e-05
PARD3	6.08737	1.15e-09		MMP24-AS1	-3.60352	0.000314		UBL3	-5.94871	2.71e-09		CTSC	3.9178	8.9e-05
KCNN3	6.08369	1.18e-09		FKBP11	-3.60233	0.000315		PPFIA1	5.94503	2.77e-09		ATF7IP	-3.91543	9e-05
HIP1	6.07819	1.22e-09		OCRL	-3.60002	0.000318		SWAP70	5.94378	2.79e-09		FXYD2	-3.91743	9e-05
CAPN2	6.07366	1.25e-09		TULP3	3.59718	0.000322		CD44	5.94274	2.81e-09		PRC1	3.91046	9.2e-05
COX6C	-6.07467	1.25e-09		FXYD6	-3.59608	0.000323		NDUFA4	-5.94099	2.84e-09		SHFM1	-3.91195	9.2e-05
GNG12	6.0725	1.26e-09		PPP1R2	-3.59527	0.000324		SUCLA2	-5.94109	2.84e-09		CHRNA4	-3.90929	9.3e-05
CUL2	-6.06987	1.28e-09		ZNF148	3.59394	0.000326		MAP3K10	-5.94053	2.85e-09		VEGFC	-3.90933	9.3e-05
LSM4	-6.06977	1.29e-09		PRMT2	3.58961	0.000331		TPP1	5.94046	2.85e-09		KRT222	-3.90581	9.4e-05
TRIP6	6.06974	1.29e-09		CALM3	-3.58881	0.000332		RUFY3	5.93596	2.93e-09		TRAFD1	-3.90254	9.5e-05
GRIA3	-6.06795	1.3e-09		CHD9	3.58583	0.000336		KANK1	5.93366	2.97e-09		GNB4	-3.89505	9.8e-05
FAM181B	6.06511	1.32e-09		HARS	-3.58143	0.000342		LINC00623	5.93089	3.02e-09		MAP3K13	-3.89521	9.8e-05
IMMT	-6.05264	1.43e-09		PLCH1	-3.58117	0.000342		GNG3	-5.93035	3.03e-09		WDR7	-3.89484	9.8e-05
KCTD13	-6.05121	1.44e-09		ATP6V1G1	-3.58063	0.000343		NDUFS3	-5.92927	3.05e-09		AHCYL1	3.8925	9.9e-05
ATL1	-6.05039	1.45e-09		TH	-3.5804	0.000343		ACTR1B	-5.92284	3.18e-09		MGST3	-3.8923	9.9e-05
NECAP2	6.05069	1.45e-09		FNIP2	3.57544	0.00035		SLC25A32	-5.91875	3.25e-09		NUAK1	-3.88952	0.0001
NAP1L5	-6.04754	1.48e-09		MTUS1	3.57415	0.000351		HMBOX1	5.91473	3.34e-09		SOWAHB	-3.88324	0.000103
ACO2	-6.04376	1.51e-09		MAST2	-3.57406	0.000352		SAP30	5.91353	3.36e-09		LCP1	3.88163	0.000104
LINGO1	-6.03734	1.57e-09		ADH1B	3.57134	0.000355		EFCAB14	5.91304	3.37e-09		NEIL1	-3.8801	0.000104
PRKACB	-6.03767	1.57e-09		DNAJC21	3.57117	0.000355		ANXA6	-5.9065	3.51e-09		RANBP9	-3.88167	0.000104
DAB2	6.03597	1.59e-09		DYNC1I1	-3.57133	0.000355		TMEM47	5.90532	3.53e-09		PPM1L	-3.87768	0.000105
SLC9A6	-6.03447	1.6e-09		WWC3	3.56799	0.00036		DPY19L4	5.9031	3.58e-09		ADAMTS8	-3.87613	0.000106
NIPSNAP1	-6.02938	1.65e-09		RAPH1	-3.56612	0.000362		PARP12	5.89932	3.66e-09		USP31	-3.87525	0.000107
ARHGAP44	-6.02644	1.68e-09		FAM216A	-3.56504	0.000364		RAB6C	-5.89957	3.66e-09		CENPC	-3.87119	0.000108
LRRC47	-6.02332	1.72e-09		ATP6V1B2	-3.56208	0.000368		ACAA1	5.89842	3.68e-09		DOCK3	-3.87288	0.000108
TMX3	-6.01917	1.76e-09		GRIA3	-3.56185	0.000368		GOLIM4	5.89799	3.69e-09		HEXB	3.87005	0.000109
MSN	6.01564	1.8e-09		TRA2A	3.56098	0.00037		SF3B1	5.89409	3.78e-09		PCDHB14	-3.87025	0.000109
SCG5	-6.01457	1.81e-09		MAK16	-3.5593	0.000372		SYT1	-5.89087	3.85e-09		ARHGEF19	3.8686	0.00011
GNAO1	-6.0104	1.86e-09		CYFIP2	-3.55868	0.000373		AGT	5.88917	3.89e-09		HPGD	-3.86104	0.000113
UQCRQ	-6.00304	1.94e-09		AHSA2	3.5561	0.000376		KIF3C	-5.88858	3.91e-09		HOOK3	-3.85948	0.000114
PLD3	-6.00164	1.96e-09		NTN1	-3.55354	0.00038		ADIRF	5.88691	3.95e-09		BNIP3	-3.85714	0.000115
OGFOD1	-5.99392	2.06e-09		TP53BP1	-3.54992	0.000385		NR2F1	5.88683	3.95e-09		NXPE4	3.8574	0.000115
SKAP2	-5.98684	2.15e-09		SEMA6D	-3.54946	0.000386		OSBPL11	5.88016	4.11e-09		PGM2L1	-3.85617	0.000115
APOO	-5.98078	2.23e-09		SMAD5	3.54689	0.00039		GABARAPL3	-5.87981	4.12e-09		B3GNT3	-3.84936	0.000118
PID1	-5.98078	2.23e-09		COBL	3.54495	0.000393		TARDBP	5.87819	4.16e-09		GRM5	-3.84999	0.000118
BRINP2	-5.97903	2.25e-09		MTCL1	-3.54502	0.000393		ACLY	-5.87754	4.18e-09		C2CD4D	3.8455	0.00012
CA10	-5.97917	2.25e-09		GPRASP1	-3.54315	0.000395		TCAF1	-5.87737	4.18e-09		EVPL	-3.84609	0.00012
VPS33B	-5.97859	2.26e-09		STXBP5L	-3.54203	0.000397		CHIC2	5.87677	4.2e-09		EIF5A2	-3.84463	0.000121
RAB15	-5.97188	2.35e-09		CCAR1	3.54124	0.000398		BCR	-5.87573	4.22e-09		GLT1D1	-3.84312	0.000122
RTN3	-5.97125	2.36e-09		AZIN1	-3.53991	0.0004		SLC1A1	-5.87286	4.3e-09		TXNIP	3.84123	0.000122
RCAN2	-5.97079	2.37e-09		TNFRSF21	-3.54005	0.0004		OR7A5	5.8705	4.36e-09		ARFGEF2	-3.84039	0.000123
NPTX2	-5.96983	2.38e-09		UQCC1	-3.53978	0.000401		RBL2	5.8704	4.36e-09		MTMR11	3.83964	0.000123
CCK	-5.96645	2.43e-09		ARID2	3.53773	0.000404		CAMKV	-5.86947	4.39e-09		S100A10	3.84049	0.000123
ATP5L	-5.96343	2.48e-09		SHANK2	-3.53654	0.000405		IFNGR1	5.86913	4.4e-09		SPATA9	3.84	0.000123
PRKD2	5.96249	2.49e-09		PAPPA	-3.536	0.000406		SELENBP1	5.86857	4.41e-09		PCDHB1	3.83718	0.000125
ANKFY1	5.96084	2.52e-09		ARHGAP21	3.53518	0.000408		ZCCHC14	5.86818	4.42e-09		PCDHGA2	-3.83654	0.000125
SERPINI1	-5.95973	2.54e-09		KIZ	3.52926	0.000417		KANSL1L	5.86598	4.48e-09		MOBP	3.83234	0.000127
ACACB	5.95796	2.56e-09		WIPF1	3.52745	0.00042		RASSF7	-5.86594	4.48e-09		MTRR	3.83193	0.000127
PSMB2	-5.95583	2.6e-09		HGSNAT	-3.52656	0.000421		DAG1	5.86502	4.51e-09		PAPOLB	3.8329	0.000127
SORCS1	-5.95542	2.6e-09		SLF2	3.52583	0.000422		RRAGC	5.86302	4.56e-09		IL18BP	3.82852	0.000129
APBA2	-5.95345	2.63e-09		NDFIP1	-3.52147	0.000429		MTHFD2	5.86229	4.58e-09		CCL3	3.82602	0.00013
PORCN	-5.95292	2.64e-09		RBKS	-3.51805	0.000435		CDK16	-5.86048	4.63e-09		GMIP	3.82653	0.00013
ACTR3B	-5.95171	2.66e-09		SRSF5	3.51715	0.000436		SPR	5.86048	4.63e-09		LGALS2	3.8257	0.00013
ANTXR1	5.94714	2.74e-09		PCID2	3.50882	0.00045		FDFT1	5.86027	4.64e-09		TMEM178B	-3.82743	0.00013
ATP13A2	-5.94669	2.75e-09		CCNL2	3.50773	0.000452		ZNF292	5.85909	4.67e-09		SNHG6	3.82477	0.000131
MAN1A1	-5.94451	2.78e-09		RTN1	-3.50778	0.000452		TMEM74B	-5.8496	4.94e-09		SRRM4	-3.82232	0.000132
RREB1	5.94168	2.83e-09		WNK1	3.50782	0.000452		TMBIM6	5.84887	4.97e-09		CYB5R4	3.82061	0.000133
TNFRSF1A	5.93994	2.86e-09		SHC4	3.5061	0.000455		EMX2	5.84499	5.08e-09		NPBWR1	-3.8211	0.000133
CUEDC2	-5.93908	2.88e-09		DLG3	-3.50256	0.000461		NPC2	5.84461	5.09e-09		NRXN1	-3.82043	0.000133
NDUFA10	-5.93896	2.88e-09		ING5	3.50257	0.000461		HCN2	-5.84147	5.19e-09		ST6GAL2	-3.82127	0.000133
CES2	-5.93841	2.89e-09		VAT1	-3.50269	0.000461		EPHB6	-5.84106	5.2e-09		KIF5B	-3.8165	0.000135
TXNDC9	-5.9381	2.89e-09		ELOVL6	-3.50208	0.000462		ARHGEF4	-5.84082	5.21e-09		PHF2	-3.81764	0.000135
SCYL1	-5.93738	2.91e-09		PTCD3	-3.50217	0.000462		SPAG9	5.83758	5.31e-09		AREG	-3.81482	0.000136
TCEAL4	-5.93696	2.91e-09		ETV1	3.49888	0.000467		ZZZ3	5.83729	5.32e-09		OPN3	-3.81229	0.000138
NDUFAB1	-5.93398	2.97e-09		METTL14	3.4986	0.000468		AK6	-5.83662	5.34e-09		CHML	-3.81067	0.000139
RIN2	5.92973	3.04e-09		NR2F2	3.49873	0.000468		JARID2	5.83523	5.39e-09		EIF4G1	-3.80858	0.00014
TIMM50	-5.93002	3.04e-09		ZNF224	3.49876	0.000468		SNAP25	-5.83183	5.5e-09		GPAT2	-3.80843	0.00014
GABARAPL1	-5.92928	3.05e-09		ST6GALNAC3	3.49811	0.000469		EGFR	5.83	5.56e-09		GPD2	-3.80693	0.000141
UACA	5.92937	3.05e-09		RIMBP2	-3.49618	0.000472		TAOK1	5.82645	5.68e-09		DYRK3	-3.80393	0.000142
WAC	5.92289	3.17e-09		FXR1	3.49505	0.000474		PCSK1N	-5.82572	5.7e-09		NOG	3.80446	0.000142
BMPR1A	5.92227	3.19e-09		TRAPPC9	-3.49431	0.000475		COCH	-5.82306	5.8e-09		TMEM245	-3.80235	0.000143
LIMK1	-5.91913	3.25e-09		APAF1	3.49342	0.000477		ATP2B4	5.82265	5.81e-09		BEND4	3.8007	0.000144
PTTG1IP	5.91877	3.25e-09		DLEU2	3.49315	0.000477		PTGES2	-5.81937	5.93e-09		MRPL47	-3.80004	0.000145
NAP1L2	-5.91406	3.35e-09		GALNT11	-3.49186	0.00048		PHIP	5.81839	5.96e-09		RPS3A	3.79755	0.000146
CNRIP1	-5.91101	3.41e-09		TTC5	-3.49179	0.00048		CCDC91	-5.81772	5.98e-09		SLC35E2	-3.79683	0.000147
PRKX	5.91105	3.41e-09		FYB	3.49055	0.000482		CDK2AP1	5.81368	6.13e-09		TOP2A	3.7969	0.000147
ATP1B1	-5.91072	3.42e-09		LIMCH1	3.48974	0.000484		TMEM176B	5.8086	6.32e-09		ARFGEF3	-3.79443	0.000148
TRMT10C	-5.90978	3.44e-09		ZC4H2	-3.48876	0.000485		ARPC1B	5.80788	6.35e-09		HMGCS1	3.795	0.000148
ARAP1	5.9082	3.47e-09		REEP5	-3.48834	0.000486		SLC7A11	5.80778	6.35e-09		NCF1	3.79056	0.00015
HPCAL4	-5.90629	3.51e-09		TBC1D25	-3.48453	0.000493		FAM131B	-5.80652	6.4e-09		GRAMD1B	-3.79011	0.000151
QPCT	-5.90653	3.51e-09		MSH6	3.48401	0.000494		TMEM30A	-5.80612	6.41e-09		MSN	3.78986	0.000151
PRDX6	5.90535	3.53e-09		UCHL1	-3.47842	0.000504		IFITM3	5.80583	6.42e-09		BCL11B	-3.78804	0.000152
AAK1	-5.90368	3.57e-09		TMEM97	-3.47525	0.00051		CSGALNACT1	5.80424	6.49e-09		CST7	3.78421	0.000154
MAVS	5.90307	3.58e-09		TRPM2	-3.47548	0.00051		PPP2R1B	5.80387	6.5e-09		GXYLT1	-3.78456	0.000154
GOT2	-5.90084	3.63e-09		PTBP1	3.47488	0.000511		QKI	5.80238	6.56e-09		CACNA2D1	-3.78186	0.000156
CAMK2N1	-5.89999	3.65e-09		SCAMP5	-3.47342	0.000514		MPP1	-5.80015	6.65e-09		GDPGP1	-3.77616	0.000159
RAB6A	-5.89912	3.67e-09		ARL1	-3.47111	0.000518		EPS8	5.79615	6.81e-09		GUCY1A2	-3.77715	0.000159
CISD2	-5.89837	3.68e-09		RBBP6	3.47073	0.000519		GARS	-5.79584	6.82e-09		RINT1	3.77501	0.00016
COL21A1	5.89838	3.68e-09		HIST1H2BC	3.46896	0.000523		LIMK2	5.79232	6.96e-09		TRMT5	3.77411	0.000161
DPP6	-5.89772	3.7e-09		TRAPPC2L	-3.46622	0.000528		ZNF559-ZNF177	5.79221	6.97e-09		RNF165	-3.76924	0.000164
MYCBP2	-5.89766	3.7e-09		KAT6A	3.46404	0.000532		GABRA4	-5.79192	6.98e-09		CTHRC1	3.76711	0.000165
SCAMP5	-5.89547	3.75e-09		PI4KAP1	-3.46382	0.000533		YY1	5.79134	7e-09		KRT12	-3.76552	0.000166
VAC14	-5.89386	3.79e-09		SPINT2	-3.46071	0.000539		DTX3	-5.79102	7.02e-09		FEZF2	-3.76358	0.000168
CLPTM1	-5.8916	3.84e-09		APEH	-3.4585	0.000543		LAMB1	-5.78843	7.13e-09		EIF4G3	-3.76128	0.000169
UBE2Q1	-5.89004	3.87e-09		NDRG1	3.4587	0.000543		IFI16	5.78621	7.22e-09		TMEM221	-3.76114	0.000169
SDCCAG3	5.88929	3.89e-09		BSN	-3.45473	0.000551		FAS	5.78531	7.26e-09		SARM1	-3.75857	0.000171
EZR	5.88761	3.93e-09		VAV3	-3.45436	0.000552		DNM1L	-5.77294	7.81e-09		SMARCE1	-3.75897	0.000171
FKBP8	-5.88675	3.95e-09		PPFIA3	-3.45149	0.000558		LRPAP1	-5.77301	7.81e-09		EMC7	-3.75497	0.000173
SCOC	-5.88653	3.96e-09		SAP30L	3.44958	0.000562		DPYSL3	5.7719	7.86e-09		TTC9	-3.75418	0.000174
CRB2	5.88405	4.02e-09		WDR59	3.44938	0.000562		RYR2	-5.77108	7.9e-09		CREM	-3.75248	0.000175
PEX19	-5.88251	4.05e-09		CASP6	3.44562	0.00057		DLG4	-5.77084	7.91e-09		GPR183	3.75318	0.000175
PDHX	-5.88012	4.11e-09		MYRIP	-3.44509	0.000571		LSM14A	5.76767	8.06e-09		BCL9L	-3.75059	0.000176
PLEKHB2	-5.87462	4.25e-09		OLAH	3.44528	0.000571		CD99	5.76615	8.14e-09		AP2A1	-3.74971	0.000177
STAT3	5.8722	4.31e-09		CERS2	3.44376	0.000574		PPP1R16B	-5.76405	8.24e-09		ACAN	-3.74812	0.000178
MECOM	5.87165	4.33e-09		PTPRD	3.44291	0.000576		PLCE1	5.76378	8.25e-09		MYO5A	-3.749	0.000178
DCAF6	-5.87133	4.34e-09		APOOL	-3.43886	0.000584		CLPTM1	-5.7623	8.32e-09		NARS	-3.74404	0.000181
PREP	-5.86948	4.39e-09		INHBA	3.43904	0.000584		SCG2	-5.76058	8.41e-09		STXBP2	3.74444	0.000181
SGIP1	-5.86476	4.51e-09		RIT1	3.43716	0.000588		INPPL1	5.75862	8.51e-09		TAGAP	-3.74434	0.000181
MARS	-5.85781	4.71e-09		PAQR8	3.43676	0.000589		TXNIP	5.75641	8.62e-09		CDHR3	-3.74242	0.000182
AP3D1	-5.85647	4.74e-09		PHF19	3.43635	0.00059		ARHGDIA	-5.75526	8.68e-09		RAB11FIP3	-3.74256	0.000182
BCL6	5.85538	4.77e-09		CADPS2	-3.4343	0.000594		SP110	5.75293	8.8e-09		TIMM9	-3.74217	0.000182
MAPK9	-5.8546	4.8e-09		RBPJ	3.43243	0.000598		LPP	5.75267	8.81e-09		ZC3H13	-3.74313	0.000182
SAMM50	-5.85267	4.85e-09		NUDCD3	-3.43088	0.000602		RNF208	-5.75089	8.9e-09		DMRT2	-3.73825	0.000185
USP40	5.85103	4.9e-09		SHOC2	-3.4292	0.000605		SCAMP2	5.7469	9.12e-09		SPRED1	-3.7389	0.000185
UCHL5	-5.84993	4.93e-09		TBC1D2B	3.4281	0.000608		GOT2	-5.74491	9.22e-09		COL4A3BP	-3.73294	0.000189
ATP6V1B2	-5.8467	5.03e-09		ITPR1	-3.42615	0.000612		LIFR	5.74485	9.23e-09		DACT1	-3.73352	0.000189
PSME3	-5.84623	5.04e-09		IFT20	3.42604	0.000613		DDX52	5.74041	9.47e-09		IL1RL2	3.73159	0.00019
FUNDC1	-5.84385	5.12e-09		ATAD2B	3.4255	0.000614		RNF41	-5.73792	9.61e-09		NGF	-3.73247	0.00019
C4B	5.84028	5.23e-09		RAP1GAP	-3.42453	0.000616		NBEA	-5.73781	9.62e-09		PDS5B	-3.73001	0.000192
MAP1A	-5.83523	5.39e-09		MAPK10	-3.4241	0.000617		ARHGAP17	5.73299	9.9e-09		KCNJ11	-3.72838	0.000193
WDR12	-5.83271	5.47e-09		MAGED1	-3.42367	0.000618		WBP1L	5.72543	1.03e-08		SORD	-3.72499	0.000195
TPGS2	-5.8319	5.5e-09		TCF3	3.42356	0.000618		SGPL1	5.72522	1.04e-08		COL12A1	3.72386	0.000196
PTK2B	-5.82908	5.59e-09		ACP2	-3.42301	0.000619		CRB1	5.72368	1.05e-08		DLD	-3.72384	0.000196
CAMK4	-5.82686	5.67e-09		CDK5R2	-3.42024	0.000626		CHMP3	-5.72034	1.07e-08		GALNT11	-3.7241	0.000196
CDK14	-5.82644	5.68e-09		ZGPAT	-3.41757	0.000632		SNORA56	5.71713	1.09e-08		DPP4	-3.72236	0.000197
PTCHD1	5.82256	5.81e-09		NARS	-3.41652	0.000634		ST8SIA3	-5.71666	1.09e-08		HECTD4	-3.72247	0.000197
CAPNS1	-5.82119	5.86e-09		FAM13A	3.41633	0.000635		SNAP23	5.71386	1.11e-08		DEPDC5	-3.71759	0.000201
PPM1E	-5.81959	5.92e-09		PTDSS1	-3.41646	0.000635		FRRS1L	-5.71084	1.13e-08		NUP153	-3.71798	0.000201
MET	-5.81861	5.95e-09		THEM4	-3.41468	0.000639		ANG	5.70964	1.14e-08		CHRDL2	-3.71503	0.000203
CD99	5.81759	5.99e-09		PRKAR2B	-3.41391	0.00064		BTG1	5.7095	1.14e-08		MAP2K4	-3.71533	0.000203
STRBP	-5.81503	6.08e-09		FAM155A	-3.41352	0.000641		DNM1	-5.70964	1.14e-08		TTC39B	-3.71292	0.000205
TMEFF2	-5.8144	6.1e-09		ATG7	-3.41303	0.000643		ANKHD1-EIF4EBP3	5.69947	1.21e-08		CEBPZOS	-3.71192	0.000206
KRCC1	5.81214	6.19e-09		FOXO3	3.41232	0.000644		KIAA0930	5.69819	1.21e-08		TMEM190	-3.70861	0.000208
DSE	5.81177	6.2e-09		STARD3	3.40631	0.000659		MIR1282	5.6995	1.21e-08		HSPA8	3.70065	0.000215
TIMM17A	-5.80859	6.32e-09		GYG1	-3.40582	0.00066		ARPC2	-5.69051	1.27e-08		AHR	-3.70015	0.000216
ALDH5A1	-5.8052	6.45e-09		TUB	-3.40524	0.000661		WDR59	5.69099	1.27e-08		FPR3	3.6984	0.000217
ABHD4	5.80363	6.51e-09		KATNBL1	3.40382	0.000665		INPP5A	-5.68883	1.28e-08		GLCE	-3.69876	0.000217
ATP1A3	-5.80374	6.51e-09		AP3D1	-3.40092	0.000672		MOB1A	5.68927	1.28e-08		GPR3	-3.69593	0.000219
AEBP1	5.80297	6.54e-09		PIAS4	3.40016	0.000674		COX7A2L	-5.68447	1.32e-08		MARS2	-3.69662	0.000219
NDUFA8	-5.80184	6.58e-09		NCDN	-3.39952	0.000675		RTN4	-5.68415	1.32e-08		EHBP1	-3.69359	0.000221
KDELC2	5.80105	6.61e-09		PEG10	-3.39813	0.000679		DSE	5.68146	1.34e-08		GADD45A	-3.69375	0.000221
DTNB	-5.80006	6.65e-09		MUM1	3.39557	0.000685		BIRC2	5.67928	1.36e-08		COL6A4P1	3.69251	0.000222
ARHGDIA	-5.79904	6.69e-09		RUNDC3B	-3.39566	0.000685		SH3BP4	5.67771	1.37e-08		SC5D	3.68864	0.000226
SNAP23	5.79873	6.7e-09		KCNQ1OT1	3.39375	0.00069		BCL2	5.6748	1.39e-08		PTEN	-3.68625	0.000228
DLG5	5.79824	6.72e-09		PPP2R5D	-3.39234	0.000693		ATP6V1D	-5.66936	1.44e-08		FXYD6	-3.68322	0.00023
NME1-NME2	-5.79558	6.83e-09		VGLL4	3.39148	0.000695		MAOB	5.66756	1.45e-08		MRPL55	3.68108	0.000232
GPATCH2	-5.7953	6.84e-09		HACD2	3.39033	0.000698		CASC3	5.66706	1.46e-08		IKBKE	3.67981	0.000233
PCYOX1L	-5.79505	6.85e-09		MIR612	3.38739	0.000706		ADIPOR2	5.66537	1.47e-08		TMOD1	-3.67831	0.000235
ARPC5L	-5.79464	6.87e-09		ZNF143	3.38604	0.000709		RASA4B	5.6655	1.47e-08		TMEM196	-3.67695	0.000236
VSTM2L	-5.79444	6.88e-09		MLLT11	-3.38522	0.000711		SLC9A7	-5.66431	1.48e-08		PPP1R12B	-3.67625	0.000237
ATP6V0B	-5.79292	6.94e-09		SPOCK2	-3.38438	0.000713		GNAO1	-5.66041	1.51e-08		P2RY13	3.67511	0.000238
SYNJ1	-5.78879	7.11e-09		INSM1	-3.38249	0.000718		RAB2A	-5.66136	1.51e-08		KSR2	-3.67294	0.00024
GNAS	-5.78833	7.13e-09		MALAT1	3.38225	0.000719		ABCA1	5.65897	1.53e-08		SOX12	3.67063	0.000242
MAP2K3	5.78607	7.23e-09		TROVE2	3.38115	0.000722		LRP3	-5.65723	1.54e-08		ZNF483	-3.67065	0.000242
RUNDC3B	-5.78411	7.31e-09		UROS	-3.38116	0.000722		BANP	5.65547	1.56e-08		ADCY7	3.6693	0.000243
NELL1	-5.77936	7.52e-09		TMPO	3.37988	0.000725		FAM13A	5.65523	1.56e-08		ATP6V1G1	3.66885	0.000244
MICAL2	-5.77852	7.56e-09		KANK4	-3.37891	0.000728		FGF14	-5.65504	1.56e-08		SYT16	-3.66861	0.000244
KIF3C	-5.77458	7.74e-09		TAOK1	3.37811	0.00073		ADARB2	5.65169	1.59e-08		SMARCD3	3.66664	0.000246
ZNF652	5.77238	7.84e-09		DOCK9	3.37692	0.000733		DKK3	-5.65108	1.6e-08		PLP1	3.66307	0.000249
KCNAB1	-5.76634	8.13e-09		AKAP12	-3.37642	0.000734		CYP46A1	-5.64963	1.61e-08		LONRF2	-3.66198	0.00025
WEE1	5.76467	8.21e-09		SNX9	3.37085	0.000749		RAB40B	-5.64644	1.64e-08		RAB3GAP1	-3.66275	0.00025
NCKIPSD	-5.76436	8.22e-09		SDC2	-3.37023	0.000751		CHD1	5.64105	1.69e-08		ALDH1B1	-3.66073	0.000252
ATP6V0E2	-5.76351	8.26e-09		ABCA8	3.36953	0.000753		CLTC	-5.64103	1.69e-08		CALM3	-3.65881	0.000253
BLOC1S2	-5.76363	8.26e-09		MAPK9	-3.36911	0.000754		GUK1	-5.6414	1.69e-08		FUT9	-3.65953	0.000253
SLC8A1	-5.76282	8.3e-09		SPTLC2	3.36767	0.000758		AGAP2	-5.6389	1.72e-08		RTBDN	-3.65956	0.000253
NDUFA4	-5.76034	8.42e-09		ACSL6	-3.36698	0.00076		TMEM243	5.6389	1.72e-08		RELL1	-3.65841	0.000254
MTX2	-5.75844	8.52e-09		MPPE1	-3.3658	0.000763		NEFM	-5.6347	1.76e-08		NEO1	-3.65743	0.000255
SNRNP25	-5.75833	8.52e-09		NUPR1	3.36581	0.000763		NECAB2	-5.6309	1.8e-08		PIKFYVE	-3.65717	0.000255
NACC2	5.7581	8.53e-09		PHF20	3.36545	0.000764		TRPS1	5.62834	1.82e-08		TIFAB	3.65694	0.000255
RTN4	-5.75692	8.59e-09		FAM13A-AS1	3.36233	0.000773		RAB13	5.6278	1.83e-08		LENG8	3.65608	0.000256
ADGRL1	-5.75579	8.65e-09		OLA1	-3.36026	0.000779		NPAS3	5.62676	1.84e-08		FADS1	3.65333	0.000259
FH	-5.74934	8.99e-09		FRRS1L	-3.35779	0.000786		LANCL1	-5.62271	1.88e-08		SLC6A17	-3.65148	0.000261
BMP2K	5.74861	9.02e-09		DHFR	3.3566	0.000789		PENK	-5.62314	1.88e-08		PPP1R7	-3.6499	0.000262
SLC8A2	-5.74816	9.05e-09		PRPF40A	3.3539	0.000797		EMP2	5.62043	1.91e-08		LANCL2	-3.64418	0.000268
ICAM5	-5.74653	9.14e-09		SEPT5	-3.35079	0.000806		DICER1	5.61917	1.92e-08		RBMXL1	-3.64389	0.000269
EMC4	-5.74625	9.15e-09		UBXN6	-3.34777	0.000815		CDC42EP4	5.61748	1.94e-08		TYROBP	3.64345	0.000269
PPP2CA	-5.74125	9.43e-09		PDZD8	-3.34657	0.000818		COPS6	-5.61613	1.96e-08		TMEM150C	-3.63938	0.000273
NAP1L4	5.73973	9.51e-09		FAM168A	-3.34499	0.000823		NOL8	5.61603	1.96e-08		USB1	3.63804	0.000275
NECAB1	-5.73973	9.51e-09		CAMK2B	-3.3428	0.000829		CAMSAP1	-5.61426	1.98e-08		PTGER3	-3.63571	0.000277
NRXN3	-5.73588	9.73e-09		EIF4EBP2	3.34214	0.000831		SEPT8	5.61058	2.02e-08		LTN1	-3.63426	0.000279
AASDHPPT	-5.73482	9.79e-09		CNTNAP1	-3.34183	0.000832		KCNA4	-5.60636	2.07e-08		BBS7	-3.63359	0.00028
KHNYN	5.73354	9.86e-09		ADD2	-3.33998	0.000838		MYLK	5.60508	2.09e-08		TMTC1	-3.63306	0.00028
ZCCHC17	-5.73263	9.92e-09		ZDHHC18	-3.33964	0.000839		UNC119B	5.60434	2.1e-08		TCAF1	-3.63068	0.000283
IQSEC2	-5.73242	9.93e-09		DLL1	3.33673	0.000848		MYL6B	-5.60325	2.11e-08		TBC1D1	-3.62863	0.000285
LIMK2	5.73193	9.96e-09		ORAI2	-3.33574	0.000851		NEK9	5.60043	2.14e-08		SH3BGR	-3.62688	0.000287
CEP350	5.72957	1.01e-08		DOLK	-3.33455	0.000854		RARB	-5.60073	2.14e-08		SAP130	3.62621	0.000288
CHCHD6	-5.7294	1.01e-08		IMPACT	-3.33385	0.000857		SAV1	5.60115	2.14e-08		ARSK	3.62341	0.000291
PLCL2	-5.7291	1.01e-08		LASP1	-3.3332	0.000859		MINA	5.59949	2.16e-08		ITGA10	3.62335	0.000291
GABRA5	-5.72705	1.02e-08		SNX4	-3.33314	0.000859		UBE2N	-5.59751	2.18e-08		TECPR2	-3.62206	0.000292
ITGB1	5.72695	1.03e-08		DTWD1	3.33143	0.000864		HECA	5.59687	2.19e-08		CDSN	-3.62019	0.000294
TARBP1	-5.72694	1.03e-08		CADM1	3.32824	0.000874		BAIAP3	5.59484	2.21e-08		SLC37A4	-3.62099	0.000294
YJEFN3	-5.72531	1.04e-08		BTD	3.32788	0.000875		PCDHA1	-5.59411	2.22e-08		LCOR	-3.62004	0.000295
BEX4	-5.72218	1.05e-08		RITA1	-3.32611	0.000881		PLCL2	-5.59392	2.23e-08		ARHGAP26	-3.61827	0.000297
SRRM2	5.72261	1.05e-08		CALCOCO2	3.32462	0.000885		TMEFF1	-5.59372	2.23e-08		PCDHGA1	-3.61564	0.0003
NOLC1	-5.72118	1.06e-08		RNMT	-3.32239	0.000893		KIF5C	-5.59252	2.24e-08		WBSCR17	3.61436	0.000301
RNF14	-5.7216	1.06e-08		HHIP	3.32076	0.000898		SPEN	5.59082	2.27e-08		EMX2OS	3.61021	0.000306
TROVE2	5.72043	1.07e-08		POGK	3.31887	0.000904		CDKN2D	-5.58978	2.28e-08		DNM3	-3.60677	0.00031
FBXO3	-5.71702	1.09e-08		EPB41L2	3.31848	0.000905		PRCP	5.58872	2.29e-08		MTHFD2L	3.60379	0.000314
WASF1	-5.71709	1.09e-08		RNF170	-3.31837	0.000906		FKBP1A	-5.58648	2.32e-08		NLRP2	3.6031	0.000315
LY6E	-5.71037	1.13e-08		RUFY2	3.31633	0.000912		NPL	5.58421	2.35e-08		SFI1	3.60304	0.000315
MAPK8	-5.7103	1.13e-08		FKBP9	-3.31621	0.000913		HSPB1	5.58298	2.37e-08		THBD	-3.60043	0.000318
COPS3	-5.70578	1.16e-08		DDX41	-3.31579	0.000914		TIMM23B	-5.57821	2.44e-08		COPB1	-3.59839	0.00032
TUBB4B	-5.70382	1.17e-08		CLTB	-3.31314	0.000923		LTBP1	5.57664	2.46e-08		FPR1	3.599	0.00032
LGALS8	-5.70364	1.18e-08		AMPD2	-3.31145	0.000928		CEBPZ	5.57343	2.5e-08		NUDT7	-3.59897	0.00032
NHP2	-5.70224	1.19e-08		GARS	-3.31067	0.000931		VDAC1	-5.56963	2.56e-08		TNNT1	-3.59531	0.000324
SRD5A1	-5.70231	1.19e-08		KIAA0513	-3.30805	0.00094		CERS1	5.56513	2.63e-08		F9	3.59484	0.000325
TRO	-5.69717	1.22e-08		CX3CL1	-3.30653	0.000945		CLTB	-5.56496	2.63e-08		RBL2	-3.59206	0.000328
MAP7D2	-5.68899	1.28e-08		ZIC1	3.30591	0.000947		CIB1	5.55982	2.71e-08		MN1	-3.59093	0.00033
TCAF1	-5.68975	1.28e-08		PCSK1	-3.30369	0.000954		NUP160	5.55743	2.74e-08		NIPA1	-3.589	0.000332
LRRTM1	-5.6871	1.3e-08		NCAPD2	3.30311	0.000956		EML1	-5.55673	2.76e-08		FAM49A	-3.58537	0.000337
TNFAIP8	5.68506	1.31e-08		ACO2	-3.30282	0.000957		TMEM14A	-5.55645	2.76e-08		EIF2AK1	-3.58291	0.00034
CHD4	5.68366	1.32e-08		NIPBL	3.30138	0.000962		GUCA1A	-5.55555	2.77e-08		PXT1	3.57676	0.000348
LAMB1	-5.68354	1.32e-08		TTC19	-3.30029	0.000966		FAM189A1	-5.55484	2.79e-08		LCMT2	3.57408	0.000352
EXOC6	-5.68257	1.33e-08		SV2A	-3.29124	0.000998		NDRG1	5.5548	2.79e-08		PCDHGA3	-3.57216	0.000354
CECR2	5.68003	1.35e-08		SFT2D1	3.29032	0.001001		FBXO41	-5.55385	2.8e-08		PCDHB15	-3.56397	0.000365
GLI2	5.67853	1.36e-08		RPS19	3.289	0.001006		SLC35E1	5.55282	2.82e-08		POLR3D	-3.56381	0.000366
MICU1	-5.67863	1.36e-08		RNFT2	-3.28704	0.001013		MID1IP1	5.55047	2.86e-08		MYBPC1	-3.56197	0.000368
LMNA	5.67735	1.37e-08		SCAF4	3.28661	0.001014		SERPING1	5.54881	2.88e-08		PTHLH	-3.55974	0.000371
PPP3CA	-5.66888	1.44e-08		YTHDC2	-3.28653	0.001014		CTDSP1	5.54835	2.89e-08		MRI1	-3.55794	0.000374
SMC3	5.66758	1.45e-08		ATP6V1A	-3.28113	0.001034		RPH3A	-5.54592	2.93e-08		CHCHD7	-3.55724	0.000375
FBXO32	5.66574	1.47e-08		PITPNA-AS1	3.28106	0.001034		SORBS2	-5.54624	2.93e-08		ABHD14A	3.55648	0.000376
TSTA3	-5.66566	1.47e-08		CDK13	3.28009	0.001038		ATP6V1G2	-5.54522	2.94e-08		DUSP5	-3.55637	0.000376
LMO4	-5.66163	1.5e-08		ABCA3	-3.27786	0.001046		EIF3CL	-5.5456	2.94e-08		PRPH	-3.55459	0.000379
SORCS3	-5.6622	1.5e-08		SP1	3.27267	0.001065		FTO	-5.5371	3.08e-08		LONRF1	-3.55375	0.00038
ANKS1B	-5.65949	1.52e-08		GNAO1	-3.27242	0.001066		HYOU1	-5.53616	3.1e-08		SNRPF	3.5531	0.000381
PGRMC1	-5.65924	1.52e-08		AK4	-3.27223	0.001067		CLASP2	-5.52995	3.21e-08		ANKRD33B	-3.54738	0.000389
IQSEC1	-5.65592	1.55e-08		TNIP2	3.27198	0.001068		NME1	-5.52925	3.22e-08		TMEM87A	-3.54686	0.00039
RIMKLA	-5.65385	1.57e-08		FBXL4	3.27179	0.001069		ORC5	-5.52837	3.24e-08		NDRG3	-3.54267	0.000396
GPRASP1	-5.64912	1.62e-08		NDUFS1	-3.27172	0.001069		BLCAP	-5.5281	3.25e-08		SPI1	3.54245	0.000397
MRPL2	-5.6463	1.64e-08		ATP6V0D1	-3.26989	0.001076		APEH	-5.5271	3.26e-08		SPARC	3.54011	0.0004
NDFIP1	-5.64708	1.64e-08		IDS	-3.26742	0.001085		DNAJC1	5.52714	3.26e-08		UGT1A10	3.53756	0.000404
FAM175B	-5.64549	1.65e-08		MAP3K3	3.26708	0.001087		ACKR3	5.52446	3.31e-08		RIMBP2	-3.53686	0.000405
PTPRR	-5.64385	1.67e-08		BCAP29	-3.26674	0.001088		SLC24A3	-5.52311	3.34e-08		ANGPTL4	3.53571	0.000407
TPRG1L	-5.64232	1.68e-08		MYO9B	3.26551	0.001093		USP47	5.52066	3.39e-08		PCED1A	3.53441	0.000409
CLTC	-5.63973	1.71e-08		MFAP3L	3.26532	0.001094		SH3GL2	-5.52007	3.4e-08		CTSK	-3.53105	0.000414
OAT	-5.63798	1.73e-08		ABCA1	3.26492	0.001095		GMNN	5.51884	3.42e-08		HRG	3.53126	0.000414
RPS6KL1	-5.63789	1.73e-08		CYB561	-3.26408	0.001098		MIA3	-5.51468	3.5e-08		DDO	3.52966	0.000416
NDUFB1	-5.63565	1.75e-08		GNAL	-3.26294	0.001103		ICAM5	-5.51178	3.56e-08		RWDD2A	-3.52954	0.000416
MECR	-5.63212	1.78e-08		EIF3K	-3.26172	0.001108		CEND1	-5.50579	3.68e-08		S100A1	3.52869	0.000418
TCF3	5.63285	1.78e-08		KDM4C	3.26111	0.00111		PPP4R1	5.50446	3.71e-08		SRGAP3	-3.52839	0.000418
CMTM6	5.63109	1.8e-08		PPARA	3.26096	0.00111		ALDH6A1	5.50291	3.74e-08		IFT46	-3.52707	0.00042
FOXRED1	-5.63021	1.8e-08		FRY	-3.26025	0.001113		CCDC93	5.5031	3.74e-08		MMP9	3.52651	0.000421
ATAD2B	5.62928	1.81e-08		SLCO1A2	3.26014	0.001114		HERC5	5.50305	3.74e-08		PDIA2	3.52422	0.000425
DDA1	-5.62974	1.81e-08		GPR161	-3.25952	0.001116		RELA	5.50305	3.74e-08		NDRG2	3.52227	0.000428
GJA1	5.62962	1.81e-08		WBP11	-3.25866	0.00112		SKP2	5.50286	3.75e-08		TREH	-3.52166	0.000429
ATP6V0E1	5.62871	1.82e-08		NHLH2	-3.25752	0.001124		TRIP10	5.50197	3.76e-08		FASTKD3	-3.52113	0.00043
RFK	-5.62853	1.82e-08		TBC1D13	-3.25654	0.001128		WAC	5.50042	3.8e-08		PXDN	-3.52097	0.00043
CCND2	-5.62795	1.83e-08		NIN	3.25487	0.001135		EXOSC8	5.49987	3.81e-08		RPL13A	-3.521	0.00043
MRPS23	-5.6282	1.83e-08		TAGLN3	-3.25351	0.00114		SYNJ1	-5.49782	3.85e-08		TPGS2	-3.52041	0.000431
ATP5D	-5.62271	1.88e-08		PPM1E	-3.2532	0.001141		COQ3	-5.49752	3.86e-08		RNF26	3.51998	0.000432
NELL2	-5.62069	1.91e-08		WNK2	-3.25305	0.001142		RPS6KA4	-5.49759	3.86e-08		GLP1R	3.5164	0.000438
SNAPC3	-5.62018	1.91e-08		BZW2	-3.25204	0.001146		CASP6	5.49713	3.87e-08		KCNK2	3.51367	0.000442
WIF1	-5.61881	1.93e-08		KIAA1147	3.25196	0.001146		PSD	-5.49654	3.88e-08		CYS1	-3.51239	0.000444
MCAT	-5.6181	1.94e-08		STMN2	-3.25111	0.00115		ZMYND8	5.49638	3.89e-08		RTP1	-3.51251	0.000444
PRKCZ	-5.61623	1.96e-08		U2SURP	3.25021	0.001153		DDO	-5.49412	3.94e-08		LRPPRC	-3.51164	0.000445
NRCAM	-5.61331	1.99e-08		CR1	3.2491	0.001158		UTRN	-5.49394	3.94e-08		ATG9B	-3.51147	0.000446
DNM1L	-5.60627	2.07e-08		SMPD3	-3.24878	0.001159		ADIPOR1	-5.49323	3.96e-08		CARNS1	3.50904	0.00045
MVB12B	5.60554	2.08e-08		PGM2L1	-3.24853	0.00116		ULK1	-5.49169	3.99e-08		INAFM2	-3.50861	0.000451
COPS4	-5.60324	2.11e-08		GATAD1	3.24739	0.001165		AREL1	-5.48961	4.04e-08		RASIP1	-3.50842	0.000451
DST	5.60318	2.11e-08		DUSP3	-3.24496	0.001175		NECAP1	-5.48921	4.05e-08		CDC5L	-3.50758	0.000452
PTRF	5.59634	2.2e-08		MPP2	-3.24501	0.001175		YES1	5.48789	4.08e-08		PIP5K1B	-3.5076	0.000452
ECM2	5.59352	2.23e-08		USP7	-3.24361	0.00118		LETMD1	-5.48659	4.11e-08		SPAG6	-3.50775	0.000452
NEO1	5.59369	2.23e-08		NUDT11	-3.24005	0.001195		TAF1D	5.48613	4.12e-08		LIPM	-3.50629	0.000454
ATP5G3	-5.59295	2.24e-08		PDS5A	3.24002	0.001195		DONSON	5.48539	4.14e-08		UBA6	-3.50258	0.000461
UQCRC1	-5.58674	2.32e-08		DYNLT3	-3.23956	0.001197		CADM3	-5.48081	4.24e-08		HOMER1	-3.49967	0.000466
IQCK	5.58417	2.35e-08		SUN2	3.23951	0.001197		APLNR	5.48012	4.26e-08		SERPINA12	3.49918	0.000467
ATP5F1	-5.58168	2.39e-08		VDAC3	-3.23927	0.001199		HNRNPD	5.47948	4.28e-08		ARHGEF3	-3.49815	0.000469
SMYD2	-5.58097	2.4e-08		RAPGEF6	3.23647	0.00121		IFITM1	5.47911	4.29e-08		IGSF23	3.49737	0.00047
ST8SIA5	-5.58108	2.4e-08		ABCB9	-3.23641	0.001211		WNK1	5.47841	4.3e-08		TRRAP	-3.49501	0.000474
AP2B1	-5.57988	2.41e-08		DENND2A	-3.23538	0.001215		H3F3B	5.47668	4.34e-08		JRK	-3.49044	0.000482
USMG5	-5.57954	2.42e-08		SLC25A32	-3.23123	0.001233		SYN1	-5.47626	4.35e-08		COL6A6	-3.48966	0.000484
TIAL1	5.57494	2.48e-08		AGTR1	-3.23024	0.001237		SNORD116-28	5.47567	4.37e-08		PSPH	3.48915	0.000485
MFAP3L	5.57193	2.53e-08		MBNL1	3.23012	0.001238		CPQ	5.47309	4.43e-08		SDCCAG3	3.48776	0.000487
AQP4	5.56668	2.6e-08		SPHK2	-3.22934	0.001241		PSME2	5.47205	4.46e-08		SOD2	-3.48747	0.000488
CAB39	-5.56662	2.6e-08		TMEM63A	3.22837	0.001245		VSNL1	-5.47201	4.46e-08		DERA	3.48602	0.00049
STS	-5.56613	2.61e-08		KDM6A	3.2267	0.001252		NENF	-5.47175	4.47e-08		CCR9	3.48458	0.000493
ARMC9	-5.56508	2.63e-08		PITPNM1	-3.2261	0.001255		EFHD1	5.47142	4.48e-08		SGPP1	-3.4845	0.000493
CTDSP2	5.56459	2.63e-08		PAX6	3.22573	0.001257		MED13	5.47101	4.49e-08		PHLDA3	3.48357	0.000495
SNCA	-5.56442	2.64e-08		TSHZ2	3.2224	0.001271		GFPT2	5.47039	4.5e-08		EXD1	-3.48212	0.000498
PPP2R1A	-5.56154	2.68e-08		STS	-3.2218	0.001274		ARL4D	-5.46961	4.52e-08		LRRC38	-3.47842	0.000504
GOT1	-5.56122	2.69e-08		RSRP1	3.2188	0.001287		FLT1	5.46907	4.53e-08		PPIA	-3.47797	0.000505
MTHFD1	-5.55907	2.72e-08		TRAPPC12	-3.21859	0.001288		FRMPD4	-5.46878	4.54e-08		RASGRF1	-3.47833	0.000505
RAB27A	5.55716	2.75e-08		MORC3	3.21805	0.001291		UQCRHL	-5.46882	4.54e-08		CCDC34	3.47787	0.000506
NETO2	-5.55626	2.76e-08		TSPYL2	-3.21777	0.001292		GAPDH	-5.46753	4.57e-08		AIMP2	-3.47629	0.000508
TBC1D2B	5.55675	2.76e-08		MBLAC2	-3.21758	0.001293		IMP4	-5.46755	4.57e-08		SIPA1L2	-3.47378	0.000513
CDC37L1	-5.55549	2.78e-08		MORN4	-3.21608	0.0013		CKMT1A	-5.46705	4.59e-08		BRCA1	3.47353	0.000514
PDK3	-5.55524	2.78e-08		CHD2	3.21547	0.001302		CHGB	-5.4655	4.63e-08		CADPS	-3.47274	0.000515
LRRC7	-5.5547	2.79e-08		SRD5A1	-3.21489	0.001305		DYNLT3	-5.464	4.67e-08		RHOA	3.46979	0.000521
MALAT1	5.55423	2.8e-08		ATP6V1G2	-3.214	0.001309		VAMP3	5.46344	4.68e-08		MAU2	3.46902	0.000522
STRAP	-5.55001	2.86e-08		NR4A2	-3.21389	0.00131		NARS	-5.46326	4.69e-08		RD3	3.46908	0.000522
CDKN2D	-5.54572	2.93e-08		EEF1D	3.21362	0.001311		KANK2	5.46092	4.75e-08		RASSF5	-3.46778	0.000525
EXOSC5	-5.54535	2.94e-08		FAF2	-3.2128	0.001315		MME	-5.46084	4.75e-08		PLRG1	-3.46658	0.000527
ROGDI	-5.54538	2.94e-08		CXXC1	3.21251	0.001316		TRAM1	5.46073	4.75e-08		SPINK5	3.46421	0.000532
TUSC2	-5.54521	2.94e-08		IFNGR1	3.20983	0.001328		N4BP2L2	5.46061	4.76e-08		RAE1	3.46374	0.000533
KCTD4	-5.54458	2.95e-08		PHKA2	3.20762	0.001339		SFN	5.46006	4.77e-08		TLR1	3.46384	0.000533
ATP6V0C	-5.54132	3.01e-08		PPP2R1B	3.20415	0.001355		MAP2K5	-5.45518	4.9e-08		LYSMD2	-3.46281	0.000535
TM2D3	-5.53812	3.07e-08		USP9X	-3.20359	0.001357		SYNE3	5.44666	5.14e-08		SCN2A	-3.46166	0.000537
SLC4A3	-5.53651	3.09e-08		PLA2G16	3.20046	0.001372		ATP6V0E1	5.44534	5.18e-08		ALG6	-3.46108	0.000538
NDUFV1	-5.53266	3.16e-08		TMEM87A	3.19983	0.001375		RPN2	5.44478	5.2e-08		FHDC1	-3.46086	0.000539
STK3	5.53175	3.18e-08		RSBN1	3.19839	0.001382		RHOC	5.44276	5.26e-08		NHSL2	-3.46078	0.000539
NUDT2	-5.53038	3.2e-08		LGALSL	-3.19747	0.001386		CDC14B	5.42884	5.69e-08		IL10RA	3.45888	0.000543
GPM6A	-5.52785	3.25e-08		DDX10	-3.1971	0.001388		FRYL	5.4274	5.73e-08		SIRPA	3.45852	0.000543
EFNB3	-5.52751	3.26e-08		CYB5B	-3.19645	0.001391		ZNF652	5.42755	5.73e-08		KCNA2	-3.458	0.000544
PCLO	-5.52611	3.28e-08		MAP2K2	-3.19558	0.001396		LPL	-5.42706	5.74e-08		TPRKB	3.45677	0.000547
FBXL14	-5.52572	3.29e-08		TAPT1	3.1941	0.001403		PLIN2	5.42663	5.76e-08		LRRCC1	-3.45627	0.000548
PHF3	5.52129	3.37e-08		NBEA	-3.19309	0.001408		ASAP3	5.42203	5.91e-08		IKZF1	3.45563	0.000549
LONRF2	-5.52106	3.38e-08		REEP2	-3.1926	0.00141		DCX	-5.41989	5.98e-08		FBXO17	-3.45513	0.00055
IFNLR1	5.51786	3.44e-08		SGF29	3.19204	0.001413		TRIP4	5.41826	6.03e-08		CHD2	-3.45214	0.000556
CSRP1	5.51262	3.54e-08		TMEM255A	-3.19154	0.001415		ENSA	-5.41643	6.09e-08		COX6A2	-3.45155	0.000557
DCLK1	-5.50734	3.65e-08		ITGBL1	3.19145	0.001416		MCF2	-5.41578	6.12e-08		SLC35E1	-3.45187	0.000557
ARF4	-5.50589	3.68e-08		CAPN3	3.19061	0.00142		MS4A6A	5.41501	6.14e-08		HTR3A	3.44961	0.000561
AP5M1	-5.50165	3.77e-08		CFAP97	3.18936	0.001426		ACHE	-5.41492	6.15e-08		KRT73	-3.44947	0.000562
JAZF1	-5.4991	3.83e-08		FAM149B1	3.18819	0.001432		LUZP1	-5.41482	6.15e-08		SRPRB	3.4465	0.000568
PSMD14	-5.49911	3.83e-08		H2AFV	3.18614	0.001442		NDFIP1	-5.4084	6.37e-08		B3GALT2	-3.44593	0.000569
MPP1	-5.49842	3.84e-08		GFPT1	-3.18499	0.001448		RGL1	5.40828	6.38e-08		CEP350	-3.44567	0.00057
SHANK2	-5.49802	3.85e-08		PGAM1	-3.18472	0.001449		RGS9	-5.40778	6.4e-08		DHPS	-3.44578	0.00057
TOM1L2	-5.49824	3.85e-08		BTBD9	-3.18395	0.001453		TIAL1	5.40772	6.4e-08		GSK3B	-3.4457	0.00057
EFHD1	5.49724	3.87e-08		FLI1	3.18314	0.001457		ACO2	-5.40683	6.43e-08		PRMT3	-3.44241	0.000577
SEZ6	-5.49385	3.94e-08		MRPL2	-3.18194	0.001463		PLIN1	5.40476	6.5e-08		CSF1R	3.44153	0.000579
TTC1	-5.49264	3.97e-08		VSNL1	-3.18054	0.00147		SCAMP5	-5.40193	6.61e-08		PCDHA6	-3.44095	0.00058
HSPB3	-5.48939	4.04e-08		ZCCHC11	3.18054	0.00147		DAZAP2	5.40061	6.66e-08		INVS	3.43925	0.000583
NEGR1	-5.48923	4.05e-08		ZDHHC11	3.18044	0.001471		FAM216A	-5.39999	6.68e-08		ONECUT1	-3.43929	0.000583
LIN7B	-5.48571	4.13e-08		GFOD1	-3.17922	0.001477		BZW2	-5.39594	6.83e-08		GUCY2F	-3.43813	0.000586
RAD51C	-5.48526	4.14e-08		MAST4	3.17756	0.001485		RUNDC3B	-5.39494	6.87e-08		CLCNKA	-3.43484	0.000593
ELMOD1	-5.48236	4.21e-08		FABP7	-3.17685	0.001489		GEM	5.3928	6.95e-08		FAM102B	3.43379	0.000595
PITPNC1	5.48165	4.22e-08		MED1	3.17678	0.001489		ID4	5.39092	7.03e-08		ZCCHC24	3.43159	0.0006
DYNC1LI1	-5.48043	4.25e-08		PPFIA1	3.17672	0.00149		GABRA5	-5.39064	7.04e-08		TUBG2	-3.4298	0.000604
RAB3C	-5.47805	4.31e-08		RNPS1	-3.17362	0.001506		OLFM1	-5.3893	7.09e-08		SLC6A15	-3.42797	0.000608
HIPK2	5.4745	4.4e-08		FBXO32	3.17218	0.001513		MDFIC	5.38873	7.11e-08		CEP97	-3.42405	0.000617
PRPS1	-5.47349	4.42e-08		SLC10A4	-3.17209	0.001514		PRPF40A	5.3877	7.15e-08		MESP2	3.42274	0.00062
PSMA1	-5.47372	4.42e-08		NPIPA5	3.17123	0.001518		IQGAP1	5.38759	7.16e-08		NIM1K	-3.42226	0.000621
DLGAP1	-5.47253	4.45e-08		PLIN2	3.17076	0.001521		MBD2	5.38724	7.17e-08		CASC5	-3.42123	0.000623
PDK2	-5.46843	4.55e-08		CRYAB	3.16773	0.001536		GSS	-5.38534	7.25e-08		JAK3	3.42138	0.000623
MTUS1	5.46715	4.58e-08		ERC2	-3.16677	0.001542		WDR1	5.38264	7.36e-08		API5	-3.42081	0.000624
COX6A1	-5.46703	4.59e-08		MAT2A	3.16591	0.001546		TULP3	5.38015	7.46e-08		KCNK18	3.41809	0.000631
BASP1	-5.46528	4.63e-08		MAPT	-3.16353	0.001559		EFR3B	-5.3795	7.49e-08		EPHA10	-3.41617	0.000635
ATRN	-5.46421	4.66e-08		THAP6	3.16333	0.00156		LUC7L3	5.3789	7.51e-08		PRKAB2	-3.41547	0.000637
SLC25A14	-5.46347	4.68e-08		SF3B1	3.16269	0.001563		DERA	5.37708	7.59e-08		RBM22	3.41479	0.000638
TSR2	-5.46352	4.68e-08		SLC23A2	-3.16001	0.001578		HMGA1	-5.37642	7.61e-08		SLC16A7	-3.41507	0.000638
AZI2	-5.463	4.69e-08		ADCY10P1	3.15741	0.001592		CP	5.37476	7.69e-08		TMEM178A	-3.41241	0.000644
SLC6A17	-5.46306	4.69e-08		SRP72	-3.15703	0.001594		RFK	-5.37435	7.7e-08		ADRA1A	-3.41157	0.000646
ZMAT2	-5.46137	4.74e-08		ZNF805	3.15689	0.001595		DNAAF5	5.37218	7.8e-08		SLC39A12	3.41121	0.000647
RND2	5.46094	4.75e-08		CLK1	3.15538	0.001603		TAGLN2	5.36749	8e-08		LPAR2	-3.41011	0.000649
SERPINF1	-5.46092	4.75e-08		RABL3	-3.15424	0.001609		UQCRFS1	-5.36632	8.05e-08		WDR82	-3.41046	0.000649
METTL7A	5.46013	4.77e-08		XK	-3.15414	0.00161		CD8A	-5.36611	8.06e-08		KCNH8	-3.40914	0.000652
RBP4	-5.45808	4.82e-08		FLYWCH1	-3.15278	0.001617		C1R	5.36596	8.07e-08		ASIC1	-3.40683	0.000657
SPAG9	5.45357	4.95e-08		PREPL	-3.15272	0.001618		COTL1	5.36443	8.14e-08		GAS7	-3.40704	0.000657
PPP2R5E	-5.45229	4.98e-08		NFIB	3.15215	0.001621		BAG1	-5.35855	8.41e-08		ANG	3.40621	0.000659
PFDN1	-5.4507	5.03e-08		PEX26	-3.15197	0.001622		MMP24-AS1	-5.35827	8.42e-08		MAPK10	-3.40449	0.000663
DPYSL3	5.45005	5.05e-08		ARFGEF2	-3.14948	0.001636		PCP4	-5.35752	8.46e-08		SYNE1	-3.4046	0.000663
UBXN2A	5.44966	5.06e-08		PPP4R3B	3.14902	0.001638		MIR1908	5.35703	8.48e-08		NUDT15	3.4039	0.000664
KCNQ2	-5.44778	5.11e-08		CHP1	-3.14822	0.001643		HIST1H1C	5.35621	8.52e-08		PHLDA1	-3.40383	0.000665
USP11	-5.44733	5.13e-08		HERC4	3.14701	0.00165		HOMER1	-5.35471	8.59e-08		ABCB7	-3.40227	0.000668
DENND2D	5.44684	5.14e-08		MAP2K7	3.14689	0.00165		P4HA2	5.35469	8.59e-08		SNX27	-3.40262	0.000668
EDF1	-5.44534	5.18e-08		ZNF551	3.14666	0.001652		DOPEY2	-5.35325	8.66e-08		CDK20	3.4013	0.000671
NLGN4X	-5.44387	5.23e-08		CEPT1	3.14634	0.001653		ZHX3	5.35195	8.72e-08		TMEM126A	-3.40072	0.000672
LRP10	5.44053	5.32e-08		NDUFA10	-3.14649	0.001653		KIAA0368	-5.3481	8.91e-08		USP14	-3.40046	0.000673
CHDH	5.43939	5.36e-08		CCDC88A	3.14424	0.001665		PPP1CA	-5.34714	8.95e-08		TMEM132C	-3.39955	0.000675
RPP40	-5.43765	5.41e-08		PLGLB1	3.14118	0.001683		SLC4A5	-5.34654	8.98e-08		GARS	-3.39805	0.000679
EIF4H	-5.43617	5.46e-08		CHN2	3.13884	0.001696		NOL11	5.34653	8.99e-08		CAST	-3.39688	0.000682
CPNE5	-5.43442	5.51e-08		GABARAPL3	-3.13892	0.001696		ITGA7	5.34593	9.01e-08		RAD51D	3.39678	0.000682
SRM	-5.4336	5.54e-08		RBM14-RBM4	3.13682	0.001708		OFD1	5.34211	9.21e-08		RPL17	3.39413	0.000689
BEND5	-5.43074	5.63e-08		ANKRD6	-3.13644	0.00171		PFKM	-5.34037	9.3e-08		NDUFAF7	-3.39163	0.000695
SAFB2	5.4306	5.63e-08		CELF1	3.13619	0.001712		ROCK2	-5.33718	9.46e-08		MEG8	-3.39024	0.000698
CCDC43	-5.4291	5.68e-08		IRF2BP2	3.13493	0.001719		MAPK1	-5.337	9.47e-08		ZNF260	-3.39018	0.000699
YWHAG	-5.42766	5.72e-08		HMG20B	3.13443	0.001722		TSPAN6	5.33511	9.57e-08		KCNB2	-3.3877	0.000705
PTDSS1	-5.42715	5.74e-08		KCND3	-3.13434	0.001723		PBX3	-5.3338	9.64e-08		CD22	3.38662	0.000708
SUCLA2	-5.42681	5.75e-08		ATXN7L3B	-3.13402	0.001724		SMARCA4	-5.33379	9.64e-08		GALNT16	-3.38658	0.000708
PADI2	5.42606	5.77e-08		CSRNP3	-3.13412	0.001724		ICAM2	5.33298	9.68e-08		SLC45A1	-3.38609	0.000709
CAP1	-5.42587	5.78e-08		ATXN10	-3.13114	0.001741		YKT6	-5.33232	9.72e-08		CATSPERD	3.38507	0.000712
FBXO34	-5.422	5.91e-08		SEMA6A	3.13092	0.001743		GHITM	-5.32825	9.94e-08		UBA5	-3.38492	0.000712
NRIP3	-5.42024	5.97e-08		FAM162A	-3.12967	0.00175		MPDZ	5.3267	1e-07		DLGAP4	-3.3843	0.000714
SLC25A22	-5.41994	5.98e-08		FHL1	-3.1295	0.001751		ACSL6	-5.32539	1.01e-07		TTC3	-3.38362	0.000715
CDH10	-5.41733	6.06e-08		PIGZ	-3.12893	0.001755		UQCRC1	-5.32608	1.01e-07		HTR5A	-3.38314	0.000717
THNSL1	-5.4156	6.12e-08		RIPK2	3.12822	0.001759		USP25	-5.32451	1.01e-07		FOSB	-3.38272	0.000718
SSX2IP	-5.41447	6.16e-08		HPCAL1	-3.12737	0.001764		PCSK1	-5.3231	1.02e-07		BUD31	-3.38204	0.00072
CYFIP2	-5.41386	6.18e-08		CHPF2	-3.12651	0.001769		RDX	5.32384	1.02e-07		LARP4	-3.37829	0.000729
LPP	5.41173	6.26e-08		TOB2	3.12514	0.001777		ELAVL1	5.32169	1.03e-07		SCAF8	-3.37848	0.000729
STAR	-5.40999	6.32e-08		BBS7	-3.12379	0.001786		TRIP6	5.3224	1.03e-07		AGA	-3.37816	0.00073
EEF1A2	-5.40961	6.33e-08		TARDBP	3.1226	0.001793		LIG4	-5.32018	1.04e-07		KLHL11	-3.37751	0.000732
PSMD1	-5.40948	6.34e-08		SLC9A6	-3.11837	0.001819		CD164	5.31815	1.05e-07		UNC79	-3.37745	0.000732
OPCML	-5.40761	6.4e-08		MMD	-3.11802	0.001821		MGAT3	-5.31871	1.05e-07		CHD9	-3.3755	0.000737
SHPK	5.40526	6.49e-08		KMT2C	3.11642	0.001831		PCDH9	5.31863	1.05e-07		DHX57	-3.37551	0.000737
JAKMIP1	-5.40241	6.59e-08		NBN	3.11627	0.001832		RHBDF2	5.31644	1.06e-07		PURB	-3.37398	0.000741
HINT1	-5.39938	6.7e-08		SERINC3	-3.1162	0.001832		CYP2J2	5.31343	1.08e-07		THSD7A	-3.37392	0.000741
ANO6	5.39806	6.75e-08		SNAP91	-3.11583	0.001834		IL4R	5.31229	1.08e-07		CDKN2C	3.37365	0.000742
NRXN2	-5.39823	6.75e-08		CTSC	3.11532	0.001838		SCN2B	-5.3125	1.08e-07		GFM1	-3.37364	0.000742
TMEM97	-5.39741	6.78e-08		EVI2A	3.11511	0.001839		SNRPG	5.31009	1.1e-07		VPRBP	-3.37183	0.000747
OSBPL6	-5.39631	6.82e-08		SOGA1	3.11476	0.001841		MICAL2	-5.30429	1.13e-07		PPP2R5E	-3.37032	0.000751
TOMM20	-5.39578	6.84e-08		AQR	3.11461	0.001842		PAPSS2	5.30339	1.14e-07		IFNGR1	3.36957	0.000753
SLC4A1AP	-5.39523	6.86e-08		PKN2	3.11336	0.00185		TOMM34	-5.30392	1.14e-07		MTUS2	-3.36966	0.000753
TUSC3	-5.39488	6.87e-08		HNRNPUL2-BSCL2	-3.11248	0.001855		ADD2	-5.29827	1.17e-07		FCGR2B	3.36929	0.000754
DMXL2	-5.39419	6.9e-08		FNBP4	3.11144	0.001862		ARHGAP5	5.29918	1.17e-07		AEN	-3.3685	0.000756
ASNA1	-5.39226	6.97e-08		CNTNAP4	3.11134	0.001863		CTSL	5.29642	1.18e-07		RFXANK	-3.36775	0.000758
RNFT2	-5.38986	7.07e-08		SLC9A1	-3.11093	0.001865		PIGZ	-5.29636	1.18e-07		CABP1	-3.36747	0.000759
PAK4	5.38908	7.1e-08		LGALS8	-3.11043	0.001868		CDC40	-5.29473	1.19e-07		HPGDS	3.3651	0.000765
CCDC24	-5.38823	7.13e-08		LRPPRC	-3.10917	0.001876		STK38	5.29556	1.19e-07		CRLF1	-3.36349	0.00077
COX7A2	-5.38755	7.16e-08		SCAPER	-3.10921	0.001876		LDOC1	-5.29319	1.2e-07		GABRB3	-3.36229	0.000773
COL27A1	5.38717	7.17e-08		SFT2D3	3.10878	0.001879		SLC7A8	-5.29371	1.2e-07		EFCAB12	-3.36129	0.000776
OFD1	5.38403	7.3e-08		CCDC117	3.10805	0.001883		SLC25A36	5.28988	1.23e-07		CAGE1	-3.36094	0.000777
PSMC3	-5.38237	7.37e-08		NUMA1	3.10598	0.001897		KIAA0355	5.286	1.25e-07		MAP3K9	-3.35724	0.000787
TNS3	5.38066	7.44e-08		PMS2CL	-3.10573	0.001898		ARPC1A	-5.28486	1.26e-07		PDE1A	-3.35736	0.000787
MITF	5.37886	7.51e-08		SLMAP	3.10504	0.001903		R3HDM2	-5.28442	1.26e-07		TMEM176A	3.35746	0.000787
PLEC	5.37652	7.61e-08		PPFIBP1	3.10329	0.001914		RARRES3	5.28404	1.27e-07		SLC36A4	-3.35713	0.000788
TMEM189-UBE2V1	-5.37584	7.64e-08		ANXA6	-3.10203	0.001922		TESC	-5.28393	1.27e-07		SLC2A3	-3.35663	0.000789
ACTL6B	-5.36923	7.92e-08		NPTN	-3.10014	0.001934		TMEM189-UBE2V1	-5.28328	1.27e-07		CHSY3	-3.35223	0.000802
SHB	5.36853	7.96e-08		FYN	3.09934	0.00194		MPPED2	-5.2821	1.28e-07		CCNB1IP1	3.34719	0.000816
CARHSP1	5.36771	7.99e-08		NTRK2	-3.09821	0.001947		PECAM1	5.28151	1.28e-07		ENTPD4	3.34563	0.000821
FKBP1B	-5.36581	8.08e-08		PABPN1	3.09635	0.001959		TSPAN13	-5.27756	1.31e-07		MAMLD1	-3.34172	0.000833
RAB39B	-5.36367	8.17e-08		CBLN2	-3.09447	0.001972		ACTN1	-5.27598	1.32e-07		NCOA1	-3.34069	0.000836
RPP14	-5.36329	8.19e-08		SGK3	3.09324	0.00198		PCSK5	5.27684	1.32e-07		HMGA1	-3.339	0.000841
PLEKHA4	5.36186	8.26e-08		MAP7	3.09251	0.001985		ATRIP	5.27449	1.33e-07		ARMCX4	-3.33866	0.000842
UQCRHL	-5.36158	8.27e-08		SPG7	-3.0925	0.001985		NACC2	5.27562	1.33e-07		GSTZ1	3.33855	0.000842
ANKIB1	5.36003	8.34e-08		TMEM140	3.09234	0.001986		NFIB	5.27494	1.33e-07		LHFPL3	3.33663	0.000848
TRIM38	5.36004	8.34e-08		POMP	-3.0915	0.001992		PNRC2	5.27407	1.34e-07		ZSWIM4	-3.33668	0.000848
NCKAP1	-5.35937	8.37e-08		SPCS1	-3.08684	0.002023		PEA15	5.27294	1.35e-07		TMEM176B	3.33638	0.000849
TSPYL5	-5.35699	8.48e-08		ZNF398	3.08625	0.002027		RALGDS	5.27133	1.36e-07		COL5A3	3.3356	0.000851
LSM3	-5.356	8.53e-08		R3HDM1	-3.08446	0.002039		SCAF11	5.26939	1.37e-07		SUV39H2	-3.33537	0.000852
ATP6V0A1	-5.3556	8.55e-08		CACNA1G	-3.0836	0.002045		HIGD1B	5.26789	1.38e-07		TMED5	-3.33491	0.000853
PITPNB	-5.3523	8.7e-08		RRBP1	3.08338	0.002047		KCTD17	-5.26496	1.41e-07		VPS16	-3.33458	0.000854
CLINT1	-5.35099	8.77e-08		TPBG	-3.08226	0.002054		MLC1	5.2604	1.44e-07		CLCA2	3.33221	0.000862
SLC1A5	5.34983	8.82e-08		ABCG4	-3.08191	0.002057		PLXNB2	5.25931	1.45e-07		ACAD10	3.33129	0.000865
GEM	5.34941	8.84e-08		MTSS1	3.0799	0.002071		SNRNP25	-5.25722	1.47e-07		BCL6	-3.33093	0.000866
PXDC1	5.34956	8.84e-08		GHITM	-3.07727	0.002089		ANP32B	5.25555	1.48e-07		NRIP2	-3.32886	0.000872
PAK2	5.34719	8.95e-08		RBM6	3.07701	0.002091		CHSY1	5.25451	1.49e-07		PIWIL2	3.3285	0.000873
EIF5B	5.34605	9.01e-08		MAGI1	-3.07602	0.002098		ADCY3	-5.25323	1.5e-07		IL12RB2	-3.32806	0.000875
CXCR4	5.34475	9.07e-08		APBA3	3.07498	0.002105		MT3	5.252	1.51e-07		OTUD6B	-3.32741	0.000877
CNTRL	5.34337	9.14e-08		PIGM	3.07439	0.002109		PTPN12	5.25217	1.51e-07		COA3	-3.32654	0.000879
IQGAP1	5.34328	9.15e-08		NAP1L2	-3.0727	0.002121		USP1	5.25205	1.51e-07		SERINC1	-3.32594	0.000881
HTT	-5.34289	9.17e-08		DDC	-3.07071	0.002136		PLEKHF1	5.25081	1.52e-07		MALRD1	-3.32472	0.000885
LCMT1	-5.34226	9.2e-08		CUL2	-3.07055	0.002137		ID3	5.24969	1.53e-07		STX18	3.32467	0.000885
SLC25A12	-5.34125	9.25e-08		ARHGEF4	-3.07023	0.002139		COX7A2	-5.24795	1.54e-07		GPATCH1	-3.32342	0.000889
DLG2	-5.34006	9.31e-08		PDK4	3.0686	0.002151		MDH2	-5.24566	1.56e-07		MYO9A	-3.32199	0.000894
HIF3A	5.33958	9.34e-08		RPL31	3.06856	0.002151		EPB41L1	-5.24463	1.57e-07		WNT4	-3.32151	0.000895
GRM5	-5.33886	9.37e-08		GRIA1	-3.06802	0.002155		WWTR1	5.24169	1.59e-07		CSF2RA	3.32107	0.000897
CDC14A	5.33817	9.41e-08		IQCK	3.06659	0.002165		PMP2	5.24035	1.61e-07		SERPINI1	-3.32	0.0009
THYN1	-5.33823	9.41e-08		TPI1	-3.06603	0.002169		SLC1A3	5.23667	1.64e-07		SMIM13	-3.31962	0.000901
IRF5	5.33558	9.54e-08		TOR1A	-3.06424	0.002182		PTPRN2	-5.23501	1.65e-07		FAR2	-3.317	0.00091
MCHR1	-5.3316	9.76e-08		RGS7	-3.06325	0.00219		HEXIM1	5.23316	1.67e-07		YME1L1	-3.31633	0.000912
PDCD2L	-5.33079	9.8e-08		FAM213B	-3.06156	0.002202		CBY1	5.2323	1.68e-07		SLC43A1	-3.31596	0.000913
PPP1R14C	-5.32845	9.93e-08		ZNF326	3.06116	0.002205		KCNIP1	-5.23198	1.68e-07		STK31	-3.31439	0.000919
OXR1	-5.32789	9.96e-08		FIS1	-3.06017	0.002212		NPAS2	-5.2315	1.68e-07		CSF2RB	3.31406	0.00092
SAMD11	5.32746	9.98e-08		ZNF207	3.05969	0.002216		TLE3	5.23158	1.68e-07		TRIM32	-3.31359	0.000921
HS6ST3	-5.32695	1e-07		ATAT1	-3.05952	0.002217		EXOSC5	-5.23105	1.69e-07		GIT2	3.31282	0.000924
UBE2K	-5.32481	1.01e-07		MAVS	3.05929	0.002219		PTPN2	5.22885	1.71e-07		WBP11	-3.31038	0.000932
ANKRD40	5.32288	1.02e-07		TSGA10	3.0589	0.002222		CASP7	5.22718	1.72e-07		ZDBF2	-3.31005	0.000933
BSN	-5.32303	1.02e-07		ZFP36L1	3.05886	0.002222		LRIG1	5.22602	1.74e-07		APPBP2	-3.30987	0.000934
CAMKV	-5.32432	1.02e-07		SLC38A10	3.05719	0.002234		NCAN	-5.22427	1.75e-07		CERCAM	3.30975	0.000934
GAD2	-5.3241	1.02e-07		GNB5	-3.05564	0.002246		PLEKHG3	5.22439	1.75e-07		SNX13	-3.30899	0.000936
MRPS25	-5.32433	1.02e-07		RHOBTB3	3.05454	0.002254		TPI1	-5.22183	1.78e-07		GPR37L1	3.30836	0.000939
ANAPC16	5.31942	1.04e-07		MBTD1	3.05378	0.00226		ANGPT2	5.22074	1.79e-07		SGK3	3.30513	0.000949
DHRS11	-5.31926	1.04e-07		PSMD1	-3.05182	0.002275		KCNK2	-5.22076	1.79e-07		TSHR	-3.30524	0.000949
FAM133A	-5.3195	1.04e-07		CTIF	-3.0516	0.002276		RFPL1S	-5.21889	1.8e-07		JARID2	-3.30194	0.00096
SLC7A11	5.32075	1.04e-07		MAP3K9	-3.05168	0.002276		APLP2	-5.21821	1.81e-07		MOXD1	-3.30187	0.000961
TRAPPC1	-5.32007	1.04e-07		RGCC	3.05034	0.002286		HEPH	5.21849	1.81e-07		AGAP1	-3.30116	0.000963
MYO5A	-5.31853	1.05e-07		CREB1	3.05021	0.002287		PIP5K1C	-5.21799	1.81e-07		PTGES3	3.30113	0.000963
OTUD7B	5.31808	1.05e-07		RASL10B	-3.04963	0.002291		IK	5.21672	1.82e-07		DCLRE1C	3.29936	0.000969
RIC8A	-5.31877	1.05e-07		AKR1C2	3.04948	0.002293		HINT1	-5.21339	1.86e-07		PRKCG	-3.2987	0.000971
POLR3A	-5.31571	1.06e-07		METTL7A	3.04907	0.002296		DDR1	5.21259	1.87e-07		MROH2A	3.29791	0.000974
KIF3A	-5.31376	1.08e-07		ATP5F1	-3.04769	0.002306		ELOVL4	-5.21214	1.87e-07		BZW2	-3.29743	0.000976
PIP4K2C	-5.31315	1.08e-07		CCK	-3.04681	0.002313		MGAT1	5.21137	1.88e-07		LPGAT1	-3.29562	0.000982
ACP2	-5.31169	1.09e-07		CAPNS1	-3.04454	0.00233		KDM6A	5.21016	1.89e-07		ZIM3	-3.29578	0.000982
TTC39C	-5.30759	1.11e-07		GBF1	-3.04397	0.002335		SLK	-5.21009	1.89e-07		GRIN2C	3.29546	0.000983
DGKZ	-5.30579	1.12e-07		PI4KA	-3.03744	0.002386		CDH12	-5.20627	1.93e-07		NOC2L	-3.29531	0.000983
PAFAH1B1	-5.30501	1.13e-07		ABHD6	3.0363	0.002395		PARD6A	-5.20604	1.93e-07		C4A	3.29464	0.000986
CDC42	-5.30289	1.14e-07		KPNA1	-3.03247	0.002426		ITSN1	5.20304	1.96e-07		COQ3	-3.29367	0.000989
PPFIA2	-5.30282	1.14e-07		RHBDD1	3.03169	0.002432		SLC2A5	5.19962	2e-07		RASGRF2	-3.29303	0.000991
RAB3B	-5.30246	1.14e-07		SIN3B	-3.03125	0.002436		THOC2	5.1986	2.01e-07		FBXO21	-3.29247	0.000993
SMO	5.30306	1.14e-07		CDC14B	3.02987	0.002447		ATP5L	-5.19776	2.02e-07		DIP2A	-3.29216	0.000994
CCDC106	-5.30201	1.15e-07		CIRBP	-3.02952	0.00245		ATP6V1H	-5.19429	2.06e-07		YWHAG	-3.29155	0.000997
DMTN	-5.30039	1.16e-07		HPRT1	-3.0294	0.002451		SLC25A3	-5.18864	2.12e-07		CLTC	-3.29115	0.000998
LRFN5	-5.29674	1.18e-07		RBM48	3.028	0.002462		NNAT	-5.18731	2.14e-07		CNTN4	-3.28926	0.001005
SLC25A23	-5.2966	1.18e-07		KRR1	3.02688	0.002471		SEMA5A	-5.18712	2.14e-07		RNF141	-3.28851	0.001007
SSPN	5.29732	1.18e-07		KLF12	3.02303	0.002503		SERBP1	5.18717	2.14e-07		IRGQ	-3.28841	0.001008
SURF2	-5.29487	1.19e-07		SLC25A16	-3.02267	0.002506		MEIS2	-5.18665	2.15e-07		NASP	-3.28822	0.001008
WNT10B	-5.29301	1.21e-07		ATP6V1D	-3.02114	0.002518		WFDC1	-5.18619	2.15e-07		CLCN6	-3.28642	0.001015
MRPL9	-5.29132	1.22e-07		SGSM1	-3.0202	0.002526		ZC2HC1C	5.18661	2.15e-07		PTPRC	3.28356	0.001025
PDLIM3	5.29057	1.22e-07		PINK1	-3.01878	0.002538		KLF2	5.1857	2.16e-07		NGEF	-3.28283	0.001028
MID1IP1	5.28926	1.23e-07		NSMAF	3.01839	0.002541		DENND2A	5.18471	2.17e-07		ENPEP	-3.28202	0.001031
SLC27A4	-5.28966	1.23e-07		ENTPD6	-3.0183	0.002542		HNRNPC	5.1842	2.17e-07		TAOK1	-3.28052	0.001036
FBXO11	-5.28768	1.24e-07		CACNA1A	-3.01765	0.002548		EGR3	-5.1838	2.18e-07		ZDHHC23	-3.27985	0.001039
GAS7	-5.2884	1.24e-07		NCALD	-3.01536	0.002567		GPR137	-5.18309	2.19e-07		WDR83	3.27889	0.001042
CAMK2B	-5.28635	1.25e-07		ASPHD2	-3.0146	0.002573		RPS3	5.1832	2.19e-07		CEBPA	3.2749	0.001057
PSMA5	-5.28568	1.25e-07		SSSCA1	-3.01396	0.002579		CDH6	-5.1801	2.22e-07		ELK4	-3.27454	0.001058
UGP2	-5.28596	1.25e-07		SMC5	3.01361	0.002582		CPLX2	-5.17921	2.23e-07		KCNJ14	3.27437	0.001059
CLTA	-5.28509	1.26e-07		LPO	-3.01302	0.002587		FSCN1	-5.17958	2.23e-07		NCALD	-3.27335	0.001063
ENAH	5.28545	1.26e-07		KIAA2022	-3.01247	0.002591		MSX1	5.17639	2.27e-07		LSM12	3.2725	0.001066
EPB41L3	-5.28458	1.26e-07		AHNAK	3.01206	0.002595		TXNL4A	-5.17313	2.31e-07		DFFA	-3.27231	0.001067
GRIN2A	-5.28306	1.27e-07		TIMM10	-3.01169	0.002598		TRAPPC9	-5.17179	2.32e-07		SYT5	-3.27177	0.001069
PSMC4	-5.2802	1.29e-07		USP37	3.01166	0.002598		STEAP3	5.1713	2.33e-07		NHLRC1	3.27147	0.00107
ABLIM2	-5.27803	1.31e-07		CNOT4	3.01116	0.002603		P3H2	5.16927	2.35e-07		SLC25A46	-3.27117	0.001071
PRICKLE2	-5.27831	1.31e-07		ZNF639	3.00878	0.002623		MAP4	5.16849	2.36e-07		ID4	-3.27073	0.001073
BACE2	5.27621	1.32e-07		DNAJC11	-3.0075	0.002634		GAP43	-5.16794	2.37e-07		ITPRIPL2	-3.26669	0.001088
DPCD	-5.27315	1.34e-07		HNRNPA0	-3.00506	0.002655		RNF130	5.16824	2.37e-07		ATXN1	-3.26636	0.00109
DYNC1LI2	5.27325	1.34e-07		RMDN1	-3.003	0.002673		CXCL5	5.16725	2.38e-07		OLFML3	3.26468	0.001096
CHRNB2	-5.27164	1.35e-07		MPLKIP	3.0014	0.002688		ADORA3	5.16609	2.39e-07		TCAM1P	-3.26479	0.001096
RBL1	5.27177	1.35e-07		EDA	3.0004	0.002696		RIMS3	-5.16477	2.41e-07		DPPA2	3.2639	0.001099
OGDHL	-5.27076	1.36e-07		DLG1	3.00038	0.002697		NKTR	5.16395	2.42e-07		CPEB3	-3.2637	0.0011
PPARA	5.27043	1.36e-07		USP27X	-2.99999	0.0027		SCN1B	-5.16293	2.44e-07		CYP11A1	-3.26358	0.0011
TBCC	-5.27062	1.36e-07		RELN	2.99837	0.002714		CTBP2	5.16076	2.46e-07		ADAM19	-3.26333	0.001101
RBM18	-5.2666	1.39e-07		PNMA6A	-2.99807	0.002717		RECQL	5.16073	2.46e-07		SOX17	-3.26312	0.001102
SARS	-5.26674	1.39e-07		ZNF175	2.99742	0.002723		REEP5	-5.16078	2.46e-07		NSDHL	3.26265	0.001104
SLC8A3	-5.26662	1.39e-07		ANTXR2	2.99374	0.002756		DIAPH2	-5.15994	2.47e-07		PEAK1	-3.26214	0.001106
KCNMA1	-5.26177	1.43e-07		ATP6V0C	-2.99317	0.002761		SHC1	5.16002	2.47e-07		TENM1	-3.25789	0.001123
EFR3B	-5.26081	1.44e-07		MAP1A	-2.99226	0.002769		CCDC106	-5.15931	2.48e-07		INSIG1	3.25721	0.001125
SORBS2	-5.26022	1.44e-07		CDS2	-2.99159	0.002775		VLDLR	-5.15928	2.48e-07		IMPACT	-3.25509	0.001134
WDR47	-5.26057	1.44e-07		BRSK2	-2.99144	0.002777		HNRNPA1	5.15875	2.49e-07		DAAM2	3.25461	0.001136
DAGLB	-5.25877	1.45e-07		MYO1E	2.99099	0.002781		PMS2P1	-5.15439	2.55e-07		GPR135	-3.25449	0.001136
MAK16	-5.25734	1.46e-07		LRRFIP2	2.9899	0.002791		MAP3K5	5.15319	2.57e-07		CDKL4	-3.25316	0.001141
TOLLIP	-5.25679	1.47e-07		CSNK1G2	-2.98975	0.002792		SRSF5	5.15237	2.58e-07		DHX9	-3.25337	0.001141
APLP2	-5.25497	1.48e-07		APOO	-2.98971	0.002793		SLC5A3	5.15106	2.59e-07		KCNN2	-3.25183	0.001147
MBOAT7	-5.25497	1.48e-07		NGFRAP1	-2.98922	0.002797		ATF1	5.14879	2.63e-07		MAMDC2	3.25139	0.001149
AKT3	-5.25308	1.5e-07		PELI1	2.9871	0.002817		TMEM160	-5.14876	2.63e-07		SH3RF3	-3.25069	0.001151
IDH3B	-5.25246	1.5e-07		DIS3L2	2.98617	0.002825		ARF1	-5.14744	2.65e-07		BCORL1	-3.25042	0.001152
LZTS1	-5.24767	1.54e-07		ZNF281	2.98544	0.002832		MCM5	5.14725	2.65e-07		HMBS	3.24925	0.001157
SH3GLB2	-5.24344	1.58e-07		RPL22	2.98382	0.002847		YARS	-5.14681	2.65e-07		PRKAG2	-3.24456	0.001176
GRAMD3	5.23736	1.63e-07		ATP2B2	-2.98263	0.002858		TCF25	-5.14652	2.66e-07		MRPS27	-3.24399	0.001179
HSPA12A	-5.23721	1.63e-07		PARL	-2.98239	0.00286		PAPOLA	5.14582	2.67e-07		PPEF2	-3.24341	0.001181
LMBR1	-5.23793	1.63e-07		ACER3	2.98176	0.002866		FBXL18	-5.14342	2.7e-07		ASTN2	-3.24327	0.001182
PNMA1	-5.23649	1.64e-07		CRY2	-2.98119	0.002871		RGR	5.14023	2.75e-07		CORO2B	-3.24296	0.001183
WWC3	5.23696	1.64e-07		FAXDC2	2.98124	0.002871		LRRC1	5.1389	2.77e-07		CLMN	-3.24246	0.001185
EMP1	5.23513	1.65e-07		JMJD6	2.98044	0.002878		SLC25A14	-5.13839	2.78e-07		DEPDC7	-3.24131	0.00119
CDK5RAP2	5.23291	1.67e-07		DNAJC6	-2.97886	0.002893		AKR1C3	5.13717	2.79e-07		CACNB4	-3.23971	0.001197
DIRAS1	-5.23054	1.69e-07		ARHGEF10	2.97795	0.002902		SRPX	5.1357	2.82e-07		COIL	-3.23877	0.001201
XRCC6	-5.23054	1.69e-07		NRDE2	2.97687	0.002912		CYC1	-5.13087	2.89e-07		PGPEP1	-3.23858	0.001201
PRPF38B	5.22854	1.71e-07		HPCAL4	-2.97625	0.002918		PRKAR2A	5.13081	2.89e-07		STRN3	-3.23764	0.001205
MRPL37	-5.22558	1.74e-07		NKTR	2.97569	0.002923		RIN1	-5.1307	2.89e-07		SEZ6	-3.23573	0.001213
NFE2L2	5.22533	1.74e-07		ARHGEF9	-2.97494	0.002931		CACNB1	-5.13038	2.9e-07		GPN1	-3.23531	0.001215
TBCB	-5.2254	1.74e-07		KLHL2	2.97431	0.002937		BGN	5.12871	2.92e-07		EIF3J	3.2347	0.001218
ARHGAP17	5.22407	1.75e-07		AGPAT1	-2.97399	0.00294		DPYSL4	-5.12863	2.92e-07		PREPL	-3.23467	0.001218
NNAT	-5.22425	1.75e-07		RFK	-2.97365	0.002943		COX6A1	-5.12789	2.94e-07		ATL1	-3.23358	0.001223
SPCS1	-5.22408	1.75e-07		ENSA	-2.97342	0.002945		DLG3	-5.12724	2.95e-07		GNPTAB	-3.23297	0.001225
DDN	-5.22332	1.76e-07		RTN2	-2.97347	0.002945		RIOK3	5.12681	2.95e-07		STK24	-3.23284	0.001226
PLXNA1	-5.22343	1.76e-07		HR	-2.97313	0.002948		KCND2	-5.12564	2.97e-07		SNAP91	-3.22983	0.001239
ACTG1	-5.22253	1.77e-07		ALPK1	2.97243	0.002955		PITPNM1	-5.1255	2.97e-07		TMEM86B	3.22712	0.001251
CLMN	5.21885	1.8e-07		DEF8	-2.97166	0.002962		ATP6V0D1	-5.12399	3e-07		LRRTM1	-3.22309	0.001268
VLDLR	-5.21971	1.8e-07		B3GNT2	-2.97006	0.002978		SPATA2L	-5.12343	3.01e-07		ADAMTS13	-3.2215	0.001275
ATP6V1F	-5.21762	1.82e-07		MOAP1	-2.96889	0.002989		HK2	5.12029	3.06e-07		TRIM37	-3.22073	0.001279
RAN	-5.21604	1.83e-07		MRTO4	-2.96795	0.002998		KCNB1	-5.11973	3.07e-07		ELL2	-3.21958	0.001284
SGPL1	5.21609	1.83e-07		PTPRA	-2.96748	0.003003		NEBL	5.1193	3.07e-07		BMF	3.2194	0.001285
NOTCH1	5.21437	1.85e-07		GABRB3	-2.96682	0.003009		SYNC	5.11764	3.1e-07		PLK1	3.21842	0.001289
UQCC1	-5.21323	1.86e-07		CEP350	2.9663	0.003014		EFEMP1	5.11378	3.16e-07		TMEM241	3.21682	0.001296
FGF1	5.21013	1.89e-07		TMC6	2.9657	0.00302		MAST4	5.11364	3.17e-07		PNMA2	-3.21643	0.001298
PGAM1	-5.21051	1.89e-07		MTCH2	-2.96546	0.003022		SSX2IP	-5.11222	3.19e-07		PRKCB	-3.21617	0.001299
VIPR1	-5.20954	1.9e-07		TGFB2	2.96316	0.003045		KCNA1	-5.11082	3.21e-07		ACP2	-3.21549	0.001302
PPEF1	-5.20697	1.92e-07		PPP2R5B	-2.96261	0.003051		DDR2	5.10861	3.25e-07		RPL36	-3.21544	0.001303
CCT2	-5.20542	1.94e-07		CAND2	-2.96226	0.003054		DNAJC15	5.10827	3.26e-07		PSMD9	-3.21312	0.001313
FAM63A	5.20251	1.97e-07		DUSP26	-2.96226	0.003054		TCEAL2	-5.10518	3.31e-07		CRTAC1	-3.21251	0.001316
KPNA6	-5.20211	1.97e-07		PLXNA1	-2.96203	0.003056		WAPL	5.10451	3.32e-07		ETS2	-3.2125	0.001316
DDX24	-5.20115	1.98e-07		CIAPIN1	-2.9607	0.00307		IDH3A	-5.10319	3.35e-07		HK3	3.21204	0.001318
ARRDC4	5.1991	2.01e-07		PPM1K	2.95991	0.003077		KHDC1L	-5.10001	3.4e-07		KLC1	-3.21095	0.001323
EFHD2	-5.19787	2.02e-07		TEAD1	2.95986	0.003078		MAPK9	-5.09938	3.41e-07		ARHGAP27	-3.20833	0.001335
ENPP5	-5.19714	2.03e-07		TNKS2	2.95916	0.003085		FOCAD	-5.09774	3.44e-07		HSPA1A	-3.2069	0.001342
B9D1	-5.19449	2.06e-07		ATP6V1C1	-2.95811	0.003096		ARHGEF10	5.09685	3.46e-07		NPR3	-3.20604	0.001346
CKAP5	-5.19379	2.06e-07		STAT1	-2.95804	0.003096		ATP5G3	-5.09578	3.48e-07		CKMT1A	-3.20477	0.001352
F8A3	-5.19442	2.06e-07		MKKS	-2.95663	0.00311		PPIB	5.09535	3.49e-07		ZNF23	3.20434	0.001354
GABRB3	-5.19373	2.07e-07		SATB1	-2.95652	0.003112		BAG3	5.09459	3.5e-07		ABCA5	-3.20243	0.001363
HN1	-5.19334	2.07e-07		TIMM10B	-2.95607	0.003116		STOML1	-5.09316	3.53e-07		CHMP7	-3.20129	0.001368
UBE2T	-5.19314	2.07e-07		PMS2P1	-2.95429	0.003134		GRM3	-5.09187	3.55e-07		RAB28	-3.20076	0.001371
RBPMS	5.19167	2.09e-07		BRF2	-2.95382	0.003139		SLC3A2	5.09199	3.55e-07		PAK3	-3.19983	0.001375
FXR1	5.19076	2.1e-07		SLC41A3	-2.95345	0.003143		CHST15	-5.09032	3.58e-07		EXOSC9	3.1974	0.001387
WDR54	-5.18895	2.12e-07		SATB2	2.95246	0.003153		FADS3	5.08984	3.59e-07		CAMSAP2	-3.19674	0.00139
CUL4A	5.18541	2.16e-07		PCDH9	2.9514	0.003164		OGFRL1	5.08869	3.61e-07		MFAP2	3.19273	0.001409
IPCEF1	-5.18497	2.16e-07		RRP36	-2.95138	0.003164		GYG2	5.08762	3.63e-07		NOLC1	-3.19214	0.001412
SPARC	5.18354	2.18e-07		KLHL23	2.95092	0.003168		ARMC9	-5.08703	3.64e-07		ABCF2	-3.19187	0.001414
KRT222	-5.18116	2.21e-07		IQSEC2	-2.94963	0.003182		ALDH7A1	5.08688	3.65e-07		LSMEM2	-3.19042	0.001421
AP3M2	-5.17776	2.25e-07		MRPS23	-2.94597	0.00322		VAMP5	5.08661	3.65e-07		PPM1N	3.18993	0.001423
EBNA1BP2	-5.17549	2.28e-07		FAM208A	2.94557	0.003224		YWHAB	-5.08648	3.65e-07		NOS1AP	-3.18866	0.001429
PFDN4	-5.17394	2.3e-07		MARK1	-2.9452	0.003228		SLITRK3	-5.08619	3.66e-07		PLXNA2	-3.18777	0.001434
STMN3	-5.17249	2.31e-07		EIF4B	2.94431	0.003237		ITGAE	-5.08501	3.68e-07		GABRB2	-3.18732	0.001436
RFX2	5.17231	2.32e-07		PSMC1	-2.94415	0.003239		KIAA1462	-5.08471	3.69e-07		BMPR2	-3.18627	0.001441
CECR6	-5.17134	2.33e-07		MEN1	-2.94381	0.003242		NT5DC2	5.08401	3.7e-07		MMP19	3.18375	0.001454
TTC17	5.16759	2.38e-07		HIST2H2AA4	2.9436	0.003244		SGK1	5.08343	3.71e-07		ANKRD2	-3.18315	0.001457
SAMD4A	5.16585	2.4e-07		ZBTB10	2.94357	0.003245		POLA1	5.08299	3.72e-07		ARID5B	-3.18259	0.00146
DRG1	-5.16465	2.41e-07		NFE2L2	2.94154	0.003266		HAGH	-5.08226	3.74e-07		AHCY	-3.17936	0.001476
SRPK2	-5.16353	2.43e-07		IKZF1	2.93935	0.003289		FABP5	5.08122	3.76e-07		ASAP1	-3.17789	0.001484
CS	-5.16099	2.46e-07		PMS2P9	-2.9386	0.003297		ITGB1BP1	-5.08091	3.76e-07		SLC38A9	-3.17766	0.001485
RASSF4	5.15933	2.48e-07		WDR77	-2.93795	0.003304		BEX1	-5.07892	3.8e-07		MDGA2	-3.17712	0.001488
GABRA4	-5.15887	2.49e-07		GUCY1B3	-2.93667	0.003318		DLC1	-5.0765	3.85e-07		ADAMTS7	-3.17615	0.001493
TEP1	5.15906	2.49e-07		ACAD9	-2.93517	0.003334		IQSEC1	-5.07603	3.86e-07		FNDC3B	-3.17418	0.001503
FAM114A1	5.15743	2.51e-07		ALDH6A1	2.93404	0.003346		BAIAP2	-5.07499	3.88e-07		KPNA1	-3.17244	0.001512
HOXA7	5.15704	2.51e-07		NEBL	2.93392	0.003347		MFAP1	5.07176	3.95e-07		LRRC27	3.17219	0.001513
SYT3	-5.15719	2.51e-07		OXCT1	-2.93354	0.003351		LGALS3	5.07114	3.96e-07		PDPK1	-3.17104	0.001519
DNAJC18	-5.15681	2.52e-07		CABP1	-2.93267	0.003361		ADO	-5.0709	3.97e-07		SLC44A2	3.17026	0.001523
RAD52	5.15597	2.53e-07		CCP110	2.93113	0.003377		FAT4	5.0708	3.97e-07		LEMD3	-3.16786	0.001536
DDR2	5.155	2.54e-07		VPS33B	-2.93115	0.003377		CNKSR2	-5.06992	3.99e-07		AGBL4	-3.16736	0.001538
ARL6IP6	5.15279	2.57e-07		ZNF599	2.92906	0.0034		AAK1	-5.0672	4.04e-07		TMEM119	3.16702	0.00154
MRVI1	5.15276	2.57e-07		PWP1	-2.92857	0.003405		UQCC1	-5.0667	4.05e-07		ST8SIA1	-3.16568	0.001547
ROBO2	-5.15142	2.59e-07		CHKB-CPT1B	2.92817	0.00341		MTCH2	-5.06521	4.09e-07		CAMK1G	-3.16536	0.001549
TBC1D30	-5.15134	2.59e-07		CEP41	-2.92786	0.003413		TSPYL1	-5.06467	4.1e-07		PCDHB7	-3.16479	0.001552
VDAC2	-5.14893	2.62e-07		RDH12	-2.92704	0.003422		FSTL1	5.06317	4.13e-07		PLAC9	-3.16342	0.001559
LETMD1	-5.14772	2.64e-07		CTNNA1	2.92607	0.003433		PRKCG	-5.06196	4.16e-07		SLC26A9	3.16199	0.001567
RAB2A	-5.1456	2.67e-07		PRPF38A	2.92564	0.003438		ECD	-5.05996	4.2e-07		G6PC3	-3.16041	0.001576
NPM2	-5.14529	2.68e-07		GALT	-2.92548	0.003439		GLG1	5.05818	4.24e-07		SLITRK4	-3.16001	0.001578
GDAP1	-5.14284	2.71e-07		TGIF1	2.9254	0.00344		GNA12	5.05511	4.31e-07		MCTP1	3.1585	0.001586
PSMB3	-5.14237	2.72e-07		SRRT	2.92506	0.003444		RAF1	5.05525	4.31e-07		RETN	3.15801	0.001589
VPS39	-5.14215	2.72e-07		CHST1	-2.92403	0.003455		HIPK1	5.0544	4.32e-07		LRIF1	-3.15668	0.001596
EIF3K	-5.14131	2.73e-07		PHB	2.92341	0.003462		ALDH9A1	5.05429	4.33e-07		KMT2C	-3.15639	0.001597
ARL1	-5.14079	2.74e-07		CD9	2.92251	0.003472		PSMD1	-5.0538	4.34e-07		PPTC7	-3.15606	0.001599
PTMA	5.14078	2.74e-07		HN1	-2.92254	0.003472		LPIN1	5.05205	4.38e-07		HES2	3.15504	0.001605
ATP5H	-5.13984	2.75e-07		KHDRBS3	2.92066	0.003493		CAPG	5.05132	4.39e-07		PFKL	-3.1546	0.001607
DDX17	5.14028	2.75e-07		DNAJC5	-2.92057	0.003494		UBE2M	-5.0499	4.43e-07		ADAM18	-3.15428	0.001609
C1QTNF4	-5.13899	2.77e-07		RGS16	-2.92047	0.003495		UCHL1	-5.04936	4.44e-07		PRICKLE1	-3.15318	0.001615
PNISR	5.13904	2.77e-07		FARSB	-2.91993	0.003501		FAM3C	-5.04841	4.46e-07		DUSP27	-3.153	0.001616
LAMC1	5.1383	2.78e-07		ASL	-2.91964	0.003504		LY6E	-5.04709	4.49e-07		MMP11	-3.15245	0.001619
SCG3	-5.13762	2.79e-07		TTC9B	-2.9185	0.003517		FUBP1	5.0469	4.5e-07		EBF3	3.15231	0.00162
DVL2	5.13691	2.8e-07		NEU3	-2.91843	0.003518		C2CD2L	-5.04609	4.52e-07		MEGF6	3.15231	0.00162
TMX4	-5.13488	2.83e-07		SLC9A9	2.91798	0.003523		CEBPD	5.04568	4.53e-07		ACY1	-3.15214	0.001621
FAM134A	-5.13245	2.87e-07		CAPN2	2.91716	0.003532		IRF2	5.04467	4.55e-07		GTF2H2	-3.1517	0.001623
DAAM2	5.13073	2.89e-07		MAP4K4	2.91686	0.003536		BCL2L2	-5.04369	4.57e-07		LETMD1	3.15168	0.001623
NBEA	-5.12886	2.92e-07		TBC1D9B	2.91668	0.003538		MRPL4	-5.0397	4.67e-07		RAB39B	-3.15021	0.001632
CELF3	-5.12817	2.93e-07		GART	2.9164	0.003541		SULT4A1	-5.03838	4.7e-07		ADAM10	-3.14913	0.001638
CTNNBIP1	-5.12547	2.97e-07		NRXN2	-2.91639	0.003541		LAT2	5.03711	4.73e-07		PSMC1	-3.14892	0.001639
NTNG1	-5.12577	2.97e-07		ZNF818P	2.91574	0.003549		NASP	5.0364	4.75e-07		UBA7	3.14879	0.00164
SNTB2	5.1248	2.98e-07		FZR1	-2.91565	0.00355		SMC5	5.03553	4.77e-07		BMPER	-3.14779	0.001645
YAF2	-5.12514	2.98e-07		NUDCD2	2.91528	0.003554		CYB561	-5.03427	4.8e-07		HCLS1	3.14775	0.001645
CACNB2	-5.12336	3.01e-07		CSNK1D	-2.91508	0.003556		LGR4	5.03245	4.85e-07		SNORA78	-3.14703	0.00165
NXPH1	-5.12149	3.04e-07		AMIGO1	-2.91418	0.003566		AP1S1	-5.03221	4.86e-07		ITPR3	-3.14568	0.001657
CREBBP	5.12084	3.05e-07		GABBR1	-2.91179	0.003594		ARHGAP44	-5.03153	4.87e-07		RAD23B	-3.14477	0.001662
B4GALT6	-5.11962	3.07e-07		ZWINT	-2.91128	0.0036		RBM6	5.03114	4.88e-07		CHKA	-3.14473	0.001663
COX7C	-5.11635	3.12e-07		PIP5K1C	-2.91095	0.003603		KCNK1	-5.03071	4.89e-07		CCNJL	-3.14232	0.001676
SLC4A8	-5.11449	3.15e-07		CPNE6	-2.91013	0.003613		CHRM4	-5.02919	4.93e-07		ADAMTS12	3.14136	0.001682
SKP1	-5.11215	3.19e-07		TIMM22	-2.90872	0.003629		KCNK3	-5.02918	4.93e-07		GPX1	3.14108	0.001683
BTF3L4	-5.10961	3.23e-07		BDNF	-2.90828	0.003634		SNCB	-5.02698	4.99e-07		KHK	-3.14082	0.001685
MRPS18A	-5.10762	3.27e-07		SNU13	-2.90516	0.003671		FXYD1	5.01737	5.25e-07		C2CD2	-3.14049	0.001687
ARNT2	-5.10695	3.28e-07		WHSC1L1	2.90441	0.00368		NEK4	5.01624	5.28e-07		PTPN2	3.13946	0.001693
WRB	-5.10621	3.29e-07		CELF5	-2.904	0.003684		LAMP2	5.01466	5.32e-07		GPSM2	-3.13594	0.001713
CNKSR2	-5.10567	3.3e-07		PRKACA	-2.90374	0.003688		APOLD1	5.0142	5.33e-07		FAM98C	-3.1331	0.00173
LARP1B	-5.1022	3.36e-07		GLRX3	-2.9027	0.0037		GRIN2A	-5.01389	5.34e-07		UBE2R2	3.13101	0.001742
SPAG7	-5.10253	3.36e-07		PTPN12	2.90206	0.003707		SLC25A4	-5.01374	5.35e-07		FTSJ2	-3.12927	0.001753
CDH26	5.10189	3.37e-07		ERMN	2.90166	0.003712		ZNF365	-5.01292	5.37e-07		B3GNT9	-3.12858	0.001757
FSCN1	-5.10165	3.37e-07		WDR13	-2.90165	0.003712		HHLA3	5.01269	5.38e-07		KIF5C	-3.12845	0.001757
DGKI	-5.10039	3.4e-07		NUP98	2.90149	0.003714		KCNIP2	-5.01121	5.42e-07		PHYHIPL	-3.12788	0.001761
PI4KA	-5.10028	3.4e-07		CHORDC1	2.90022	0.003729		VRK1	-5.01072	5.43e-07		RGS4	-3.1278	0.001761
CSK	5.09983	3.41e-07		MEIS3P1	-2.90018	0.00373		LRCH3	5.00944	5.47e-07		SLC15A2	3.12669	0.001768
SNRNP200	5.09937	3.41e-07		RNF14	-2.9	0.003732		NREP	-5.00791	5.51e-07		AOC3	-3.12643	0.00177
NAT6	-5.09834	3.43e-07		MFSD6	-2.89983	0.003734		ITPKA	-5.0077	5.52e-07		HEATR5A	3.12628	0.00177
SLC35F5	5.09694	3.46e-07		TMEM218	2.89983	0.003734		CLIC1	5.00719	5.53e-07		BTAF1	-3.12565	0.001774
AP2A2	-5.09436	3.51e-07		PLCB1	-2.89973	0.003735		ARMCX6	5.00483	5.6e-07		ATF5	3.12543	0.001776
P3H2	5.0943	3.51e-07		OLIG2	2.89494	0.003792		HCLS1	5.00489	5.6e-07		GIMAP6	3.12239	0.001794
SNAP47	-5.09394	3.51e-07		PFN2	-2.89458	0.003797		PPP1R2	-5.00487	5.6e-07		ZNHIT1	-3.12244	0.001794
MRPL45	-5.09241	3.54e-07		HTATIP2	2.89304	0.003815		TMCO3	-5.00371	5.63e-07		CAPN5	-3.12189	0.001797
RPL15	-5.09157	3.56e-07		RIF1	2.89311	0.003815		PRRC1	5.00189	5.69e-07		HP1BP3	-3.12179	0.001798
LYSMD2	-5.09029	3.58e-07		ZNF704	2.89286	0.003818		LAMA2	5.00048	5.73e-07		ANKRD34B	-3.11898	0.001815
PTGES2	-5.08804	3.62e-07		KIAA1958	2.89241	0.003823		DDX54	-4.99932	5.76e-07		OSCP1	3.11904	0.001815
MGST3	-5.08549	3.67e-07		PRKDC	-2.89183	0.00383		GNAI3	4.99782	5.81e-07		KIAA1462	-3.11868	0.001817
ZNF397	5.08527	3.68e-07		RAB27A	2.89096	0.003841		KIAA0754	4.99712	5.83e-07		TMEM218	-3.11836	0.001819
MYO16	-5.08265	3.73e-07		UNC5B	2.89021	0.00385		FBXO3	-4.99615	5.86e-07		GM2A	3.1166	0.00183
SLC12A4	5.08281	3.73e-07		LINC01158	2.88661	0.003894		GPM6B	4.99387	5.93e-07		S100A11	3.11576	0.001835
FAM65A	-5.07952	3.79e-07		TSSC1	-2.8866	0.003894		DLG2	-4.99283	5.96e-07		AKAP5	-3.11544	0.001837
CCNA1	-5.07843	3.81e-07		TNRC6C-AS1	2.88531	0.00391		COX4I1	-4.99249	5.97e-07		EDEM3	-3.11495	0.00184
ZNF107	5.07552	3.87e-07		IST1	2.88479	0.003917		IL13RA1	4.9911	6.01e-07		CLVS2	-3.11217	0.001857
HOMER3	5.07528	3.88e-07		SGTB	-2.88409	0.003926		SLA	4.99113	6.01e-07		ROCK2	-3.11222	0.001857
RBFOX1	-5.075	3.88e-07		CTCF	2.88388	0.003928		TMPRSS3	4.9911	6.01e-07		EYA1	3.11182	0.00186
ZDHHC23	-5.07443	3.89e-07		PXK	2.88232	0.003948		SLC17A7	-4.99024	6.04e-07		NSUN7	-3.1109	0.001865
NUPR1	5.07432	3.9e-07		HN1L	2.87985	0.003979		CDR2	-4.98999	6.05e-07		RPP25L	-3.11011	0.00187
SLC39A11	5.07383	3.91e-07		AZGP1P1	2.87932	0.003986		KMT2A	4.98942	6.07e-07		RAB7B	3.1097	0.001873
LNX1	-5.07152	3.95e-07		NR2F6	-2.87791	0.004003		SYP	-4.98841	6.1e-07		SYT2	-3.1095	0.001874
CNOT7	-5.07102	3.96e-07		TEFM	2.87705	0.004014		C1S	4.9879	6.11e-07		KLF5	-3.10857	0.00188
KCNJ6	-5.07066	3.97e-07		CUX1	2.87613	0.004026		ATP1A3	-4.98702	6.14e-07		ZBTB7A	-3.10534	0.001901
KCNV1	-5.06836	4.02e-07		PIANP	-2.87592	0.004029		CNNM3	4.98449	6.22e-07		TELO2	-3.10145	0.001926
NDUFA12	-5.06825	4.02e-07		LRRC3B	-2.87502	0.00404		INHBB	4.98088	6.34e-07		NDST3	-3.09822	0.001947
BBS7	-5.06736	4.04e-07		UBA6	2.87451	0.004047		SPTBN2	-4.98072	6.34e-07		TANC2	-3.09748	0.001952
ARHGEF6	5.06445	4.1e-07		DOCK1	2.87421	0.004051		MSN	4.98065	6.35e-07		HNRNPUL2	-3.09711	0.001954
ITPRIP	5.06478	4.1e-07		FAM53B	2.87288	0.004068		NAGPA	-4.97709	6.46e-07		YOD1	-3.09664	0.001957
PARD3B	5.0644	4.1e-07		ITPKB	2.8719	0.00408		IGF1R	4.97523	6.53e-07		SIAH3	-3.09649	0.001958
ACTB	-5.0642	4.11e-07		TMEM246	-2.87113	0.00409		IMPG1	-4.9745	6.55e-07		APC2	-3.09499	0.001968
SEC11A	5.06104	4.18e-07		TECPR1	-2.87053	0.004098		TOB1	4.97447	6.55e-07		PPP2CA	-3.09421	0.001974
WWC1	5.05641	4.28e-07		ACTN4	2.86939	0.004113		RBPMS	4.97414	6.56e-07		AGO2	-3.09396	0.001975
CBLB	5.05582	4.29e-07		HCFC1R1	-2.86924	0.004115		ELF4	4.97108	6.67e-07		SQSTM1	3.094	0.001975
ZNF395	5.05508	4.31e-07		PRKCB	-2.86906	0.004117		ATP6V0A1	-4.97088	6.68e-07		FGF3	3.09348	0.001978
ZXDC	5.05334	4.35e-07		KDM7A	2.8678	0.004134		HERPUD1	4.97072	6.68e-07		FAM212A	3.09332	0.001979
CNTNAP2	-5.05235	4.37e-07		CCDC184	-2.86714	0.004142		DGKI	-4.96893	6.74e-07		WTAP	3.09219	0.001987
SYN2	-5.05252	4.37e-07		LSM4	-2.86669	0.004148		RTCA	-4.96719	6.8e-07		PPP6R3	-3.09204	0.001988
ATP6AP1	-5.05119	4.4e-07		CAMK1G	-2.86597	0.004157		PTGR2	4.96556	6.86e-07		FABP9	3.09191	0.001989
VAT1	5.05089	4.4e-07		RGAG1	-2.86481	0.004173		MAP2K2	-4.96523	6.87e-07		OLFML2A	-3.09045	0.001999
FAM163B	-5.04907	4.45e-07		ZNF407	2.86396	0.004184		TM9SF2	-4.96478	6.89e-07		CDC73	-3.08997	0.002002
CASP6	5.04789	4.47e-07		TMEM222	-2.86248	0.004204		MT1M	4.96441	6.9e-07		SH3RF1	-3.08967	0.002004
UQCRFS1	-5.04752	4.48e-07		EFCAB14	2.86101	0.004223		KRCC1	4.96314	6.95e-07		MYADM	-3.08931	0.002006
CHST1	-5.04556	4.53e-07		KCNJ9	-2.86074	0.004227		PTP4A1	-4.96111	7.02e-07		SPIDR	3.0893	0.002006
ZYG11B	-5.04448	4.55e-07		SCFD2	-2.86055	0.004229		FLNA	4.95949	7.08e-07		PGRMC1	3.08847	0.002012
PNMA6A	-5.04188	4.62e-07		MPST	2.85896	0.00425		IRF9	4.95786	7.14e-07		PLCL2	-3.08751	0.002019
CALML4	5.04152	4.63e-07		ACHE	-2.85867	0.004254		TUBB2B	-4.95689	7.17e-07		ACP1	-3.08592	0.002029
AIMP2	-5.04109	4.64e-07		ZNF347	2.85869	0.004254		HSD17B7	4.95622	7.2e-07		CSDC2	3.08576	0.00203
COX8A	-5.04002	4.66e-07		BCAT2	2.85698	0.004277		SLC29A1	-4.94803	7.51e-07		CLCN3	-3.08549	0.002032
POLR2B	-5.03939	4.68e-07		ADAM17	2.85679	0.00428		SYT2	-4.94662	7.56e-07		CSNK1E	-3.08439	0.00204
CDC40	-5.0335	4.82e-07		DSTN	-2.85627	0.004287		BASP1	-4.94639	7.57e-07		AKAP11	-3.08358	0.002045
KLHL42	-5.02814	4.96e-07		ZCCHC17	-2.85553	0.004297		LRP2BP	4.9435	7.68e-07		GSE1	-3.08359	0.002045
SLC39A3	-5.02812	4.96e-07		KCNQ3	-2.85526	0.0043		CACNB3	-4.9422	7.74e-07		CTDSPL	3.08299	0.002049
KCNQ3	-5.02532	5.03e-07		MAF	2.85466	0.004308		GPHN	-4.94217	7.74e-07		DGKE	-3.08283	0.002051
GLT1D1	-5.02189	5.12e-07		RPL18	2.85432	0.004313		STS	-4.94213	7.74e-07		RNLS	-3.08258	0.002052
KRAS	-5.01939	5.19e-07		ATP6V1H	-2.85385	0.004319		MAGEL2	-4.94055	7.8e-07		PYGB	-3.08208	0.002056
CAMTA2	-5.01844	5.22e-07		ATP13A2	-2.85308	0.00433		IDH3G	-4.94046	7.81e-07		KCNH7	-3.07868	0.002079
CASP7	5.01829	5.22e-07		RPL37	2.85275	0.004334		ZP2	-4.94018	7.82e-07		ABR	3.07783	0.002085
CGNL1	5.01509	5.31e-07		WDR7	-2.85143	0.004352		BARD1	4.93972	7.83e-07		REEP1	-3.07707	0.002091
RAD23B	-5.01521	5.31e-07		SOX11	-2.85105	0.004358		PRELP	4.93902	7.86e-07		MYCBP2	-3.0757	0.0021
EIF2B3	-5.01479	5.32e-07		SAMHD1	2.85077	0.004362		UBE2D2	-4.93859	7.88e-07		ADGRA1	-3.07338	0.002117
SARAF	-5.01439	5.33e-07		KCNN3	-2.85067	0.004363		STON1	4.93508	8.02e-07		CPSF4	3.0733	0.002117
COL5A2	-5.01276	5.37e-07		TMEM200C	-2.85008	0.004371		KIAA0391	4.93401	8.07e-07		RNF39	-3.07235	0.002124
NMNAT2	-5.01205	5.39e-07		HRAS	-2.8495	0.004379		BST2	4.93304	8.11e-07		RASAL3	3.07191	0.002127
PSMB4	-5.01236	5.39e-07		TRIM4	2.84939	0.00438		ARFIP1	4.93109	8.19e-07		PIK3R4	-3.07133	0.002131
RAB40B	-5.01045	5.44e-07		COPS7A	-2.84825	0.004396		RIC8B	-4.93101	8.19e-07		SLC5A8	-3.07108	0.002133
SYNC	5.00979	5.46e-07		SNAPC5	-2.84779	0.004403		ZNF345	4.93075	8.2e-07		DDR2	-3.07084	0.002135
HMGCR	-5.00951	5.47e-07		KLHL28	2.84607	0.004426		FXYD3	4.9307	8.21e-07		FAM13B	-3.06831	0.002153
USO1	-5.00781	5.51e-07		ZC3H7B	2.84535	0.004436		MKKS	-4.92966	8.25e-07		SEPP1	3.06836	0.002153
PCSK5	5.00567	5.58e-07		GPI	-2.84508	0.00444		ENOPH1	-4.92946	8.26e-07		THAP6	-3.06771	0.002157
TERF2IP	-5.00322	5.65e-07		ESR2	2.8436	0.004461		SYNGR1	-4.9293	8.26e-07		KIF13B	-3.06578	0.002171
CD81	5.00138	5.7e-07		DCN	2.84219	0.004481		ATP5O	-4.92916	8.27e-07		SMIM7	-3.06567	0.002172
SLC25A44	-5.00136	5.7e-07		CRMP1	-2.84108	0.004496		CAMK1	-4.92802	8.32e-07		BTBD19	-3.06485	0.002178
ANK3	-5.00121	5.71e-07		LRRC58	2.8403	0.004507		DCTN1	-4.92778	8.33e-07		MYH15	3.06269	0.002194
EEF1A1	5.00076	5.72e-07		PMEPA1	2.83993	0.004512		SPG20	4.92656	8.38e-07		ANO4	-3.06172	0.002201
HP1BP3	4.99846	5.79e-07		SLC1A4	-2.83903	0.004525		SRSF11	4.92654	8.38e-07		SHPRH	-3.06174	0.002201
CDK20	-4.99557	5.88e-07		TBC1D30	-2.83668	0.004559		PAX6	4.92542	8.43e-07		QPCTL	-3.0613	0.002204
MRPL3	-4.99275	5.96e-07		ZNF333	2.8365	0.004561		DDA1	-4.92377	8.5e-07		PROX1	-3.0602	0.002212
TXNIP	4.9924	5.97e-07		USP47	2.83644	0.004562		PCMT1	-4.92294	8.54e-07		MST1	3.05902	0.002221
MOB1A	4.99065	6.03e-07		TRIM36	-2.83581	0.004571		ATP6V0E2	-4.92248	8.56e-07		WARS2	-3.05844	0.002225
GUF1	-4.99027	6.04e-07		ME1	-2.83539	0.004577		CNBP	4.9212	8.61e-07		ACTG1	-3.05808	0.002228
RORA	4.98921	6.07e-07		ATP5C1	-2.83534	0.004578		COX5A	-4.92077	8.63e-07		FTSJ3	-3.05698	0.002236
ELF2	4.98892	6.08e-07		HSPA1B	2.83503	0.004582		NRIP3	-4.92084	8.63e-07		USP45	-3.05606	0.002243
CKMT1A	-4.9852	6.2e-07		KCNN1	-2.83457	0.004589		ATP6V1E1	-4.91994	8.67e-07		LRRIQ1	-3.05497	0.002251
CHMP3	-4.98416	6.23e-07		SCIN	2.83442	0.004591		USP34	4.91987	8.67e-07		SCARB2	3.05195	0.002274
DLC1	4.98365	6.25e-07		ZFP92	-2.83365	0.004602		FOXO4	4.91956	8.69e-07		TMEM200C	-3.04969	0.002291
TRAPPC6B	-4.9813	6.33e-07		CACNA2D2	-2.83338	0.004606		NDUFA10	-4.91863	8.73e-07		AURKAIP1	-3.04815	0.002303
ADAP1	-4.97943	6.39e-07		SUV420H1	2.83215	0.004624		WWC3	4.91817	8.75e-07		SNAP29	-3.04776	0.002306
FAM91A1	4.97774	6.44e-07		TUBB2B	-2.8313	0.004636		TXLNA	4.91786	8.76e-07		MEIS2	3.04747	0.002308
FBXO28	-4.97748	6.45e-07		TFEC	2.83105	0.00464		CRYAB	4.917	8.8e-07		NDEL1	-3.0451	0.002326
TMEM177	-4.9767	6.48e-07		NFKB1	2.83043	0.004649		MPRIP	-4.91693	8.8e-07		SIRT2	3.04468	0.002329
EIF4E3	-4.97449	6.55e-07		CDK11A	2.82901	0.004669		ECHDC3	4.91521	8.88e-07		MED12L	-3.04363	0.002338
ABI2	-4.97256	6.62e-07		MAGED2	-2.82871	0.004674		ANKRD10	4.91369	8.95e-07		ATP2C1	-3.0424	0.002347
KIF21A	-4.9713	6.66e-07		GUCY1A2	2.82762	0.00469		LRRC37BP1	-4.91272	9e-07		EPCAM	-3.04243	0.002347
RANBP9	-4.97065	6.68e-07		PATZ1	2.82761	0.00469		PIP4K2A	4.90998	9.12e-07		CHCHD6	-3.04232	0.002348
ST8SIA3	-4.96964	6.72e-07		CSNK2A1	-2.8267	0.004703		ID2B	4.90946	9.15e-07		FMN1	-3.04215	0.002349
FZD7	4.96901	6.74e-07		ZNF503	-2.82434	0.004738		TMX2-CTNND1	4.90787	9.22e-07		PRDM2	-3.04096	0.002358
DRAP1	-4.96799	6.78e-07		CANX	-2.82385	0.004745		VGLL4	4.90659	9.28e-07		NCKAP1L	3.04065	0.002361
C1S	4.96689	6.81e-07		LMBR1	-2.8236	0.004749		PTPN13	4.9064	9.29e-07		GLUD1	3.04018	0.002365
BTBD7	4.96499	6.88e-07		TNRC6C	2.82184	0.004775		HPS5	4.90613	9.3e-07		SNORD22	3.03878	0.002375
PER1	4.96114	7.02e-07		DOK6	-2.82161	0.004778		PRR7	-4.90556	9.33e-07		GRIN2A	-3.03872	0.002376
ST6GALNAC2	4.96032	7.05e-07		PQLC2	-2.82164	0.004778		SPOCK3	-4.90379	9.41e-07		CCT8L1P	-3.03813	0.002381
PSMD12	-4.96009	7.06e-07		ZFR	2.82167	0.004778		TNFSF12-TNFSF13	4.90397	9.41e-07		PHLPP2	-3.03804	0.002381
AAGAB	-4.95733	7.16e-07		FLCN	2.82131	0.004783		SORCS3	-4.90373	9.42e-07		BET1	3.03711	0.002389
FAM111A	4.95554	7.22e-07		MID1	2.82043	0.004796		FAM162A	-4.90265	9.47e-07		MAP1S	-3.03707	0.002389
KIAA1191	-4.9556	7.22e-07		PLIN3	2.82016	0.0048		DIRAS2	-4.90126	9.54e-07		ERO1B	-3.03667	0.002392
ZFAND2A	-4.95185	7.36e-07		CDR2L	2.81819	0.00483		PDLIM7	-4.90033	9.58e-07		TIGD2	-3.03633	0.002395
FKBP3	-4.95076	7.4e-07		PIEZO2	2.81763	0.004838		RBPJ	4.89898	9.65e-07		INMT	-3.03622	0.002396
CACNA2D3	-4.94975	7.44e-07		TRMT13	2.81698	0.004848		CD200	-4.89645	9.77e-07		GPR34	3.03474	0.002408
MTMR6	-4.94568	7.6e-07		TEP1	2.81636	0.004857		ACTB	-4.89559	9.81e-07		BARD1	-3.03252	0.002425
MEAF6	-4.94534	7.61e-07		PHIP	2.81634	0.004858		RPL39	4.89537	9.83e-07		TMEM63C	-3.0312	0.002436
PDE2A	-4.93925	7.85e-07		YBX1	2.81603	0.004862		DHX40	4.89519	9.84e-07		CASQ1	3.03086	0.002439
SEMA4F	-4.93925	7.85e-07		SCAMP2	2.81599	0.004863		DLG5	4.89503	9.84e-07		CACNG7	-3.0294	0.002451
OGFRL1	4.93834	7.89e-07		RNPC3	2.81591	0.004864		ASPHD1	-4.89422	9.88e-07		LAMB1	-3.02878	0.002456
TPD52L1	4.93786	7.91e-07		RAB10	2.81587	0.004865		ATP5A1	-4.89425	9.88e-07		TEKT1	-3.02854	0.002458
CEBPB	4.93747	7.93e-07		PRPF38B	2.81316	0.004906		WBP5	4.89379	9.91e-07		FLRT1	-3.02832	0.002459
CDK5R2	-4.93664	7.96e-07		PROX1	2.81271	0.004913		PDYN	-4.89321	9.93e-07		OAZ2	-3.02814	0.002461
CLSTN1	-4.93541	8.01e-07		AK2	2.81149	0.004931		MPST	4.89214	9.99e-07		TBC1D24	-3.02719	0.002469
SOX2	4.93367	8.08e-07		PANX1	-2.81009	0.004953		ABLIM1	4.8121	1e-06		CPPED1	-3.02654	0.002474
UBL5	-4.93288	8.11e-07		LPCAT4	-2.80953	0.004961		AKT3	4.85279	1e-06		CELF4	-3.02495	0.002487
COX5B	-4.93098	8.19e-07		RFFL	2.80919	0.004967		ANXA5	4.86831	1e-06		SDPR	-3.02343	0.002499
HOPX	-4.93114	8.19e-07		KLHL21	2.8067	0.005005		ARHGAP19	4.82393	1e-06		KSR1	-3.02112	0.002519
LRPAP1	-4.92927	8.27e-07		MPND	-2.8063	0.005012		ASXL1	4.86118	1e-06		KIF5A	-3.02014	0.002527
TFPT	-4.92672	8.37e-07		BCKDHA	-2.80606	0.005015		ATP6V1F	-4.81845	1e-06		TCHP	3.01914	0.002535
EPS15	-4.92628	8.39e-07		HS6ST3	-2.80522	0.005028		BCL3	4.82037	1e-06		UPK3B	3.0176	0.002548
MYO1C	4.92514	8.44e-07		CSDC2	-2.80491	0.005033		C3	4.86041	1e-06		RPL15	3.0165	0.002557
SUN2	4.92517	8.44e-07		PAIP1	-2.80442	0.005041		CCP110	4.84603	1e-06		ADGRL2	-3.01616	0.00256
P4HTM	-4.92395	8.49e-07		WBP2	-2.80431	0.005042		CSTA	4.85187	1e-06		IDS	-3.01393	0.002579
GSTO1	-4.92012	8.66e-07		BOLA2	2.8002	0.005107		CTBP1	-4.84704	1e-06		IGF2R	-3.0133	0.002584
PAWR	4.9188	8.72e-07		EPS8L1	-2.79955	0.005118		CYP4F12	4.83118	1e-06		WDR3	-3.01319	0.002585
TMEFF1	-4.91871	8.72e-07		PCF11	2.79925	0.005122		DDX18	4.85557	1e-06		ISPD	3.01248	0.002591
RAB13	4.9186	8.73e-07		ICMT	-2.79835	0.005137		DGUOK	-4.82701	1e-06		LRRC8B	-3.01195	0.002596
SPIN1	-4.91729	8.79e-07		ENC1	-2.79644	0.005167		DHDDS	-4.84462	1e-06		FAM189A1	-3.01186	0.002597
MTUS2	-4.91588	8.85e-07		WTAP	2.79278	0.005226		DLGAP2	-4.88151	1e-06		SMARCA4	-3.01135	0.002601
ADAM11	-4.91354	8.96e-07		KIF21B	-2.79244	0.005231		DLX5	-4.83965	1e-06		CCDC81	-3.01119	0.002602
LTBP1	4.91308	8.98e-07		ZNF146	2.79226	0.005234		EFEMP2	4.8289	1e-06		HTRA1	3.0105	0.002608
GPRC5B	4.9109	9.08e-07		ORC5	-2.79142	0.005248		ELF1	4.82835	1e-06		SLC44A5	-3.01009	0.002612
PLK2	-4.91052	9.1e-07		SNX10	-2.79095	0.005255		EYA1	-4.8232	1e-06		P2RX4	3.00981	0.002614
RAB28	4.90982	9.13e-07		STK26	2.78683	0.005323		FBXL2	-4.8513	1e-06		GADD45B	-3.00935	0.002618
TRPM7	4.9089	9.17e-07		NLN	2.78428	0.005365		FEZ1	-4.82238	1e-06		ANKRD35	-3.00884	0.002623
RTCA	-4.90856	9.19e-07		DCAF16	-2.78419	0.005366		FGF12	-4.87954	1e-06		AGFG2	-3.00778	0.002632
CEP170B	-4.90831	9.2e-07		GCH1	-2.78059	0.005426		GALNT10	4.82212	1e-06		SPATA45	3.00758	0.002634
GOLGA8B	-4.90823	9.2e-07		DNM1	-2.77963	0.005442		GATM	4.88898	1e-06		NEFM	-3.00733	0.002636
RNF187	-4.90768	9.23e-07		SETD5	2.7771	0.005485		GLS	-4.8806	1e-06		COA7	-3.00714	0.002637
KLF6	4.90716	9.25e-07		OMA1	2.77665	0.005492		GPRASP1	-4.89197	1e-06		IL31	3.00709	0.002638
LARP7	4.90402	9.4e-07		FIG4	-2.77563	0.00551		HLA-E	4.81465	1e-06		RC3H2	-3.00681	0.00264
SPEN	4.90319	9.44e-07		GATM	2.77561	0.00551		IQSEC3	-4.83101	1e-06		NECAB1	-3.00677	0.002641
TRIM32	-4.90315	9.44e-07		SYNGR2	2.77551	0.005512		ITGA6	4.82466	1e-06		PCDHGB4	3.0066	0.002642
UBA5	-4.9007	9.56e-07		SEC61A2	-2.77489	0.005522		KIF1BP	-4.82299	1e-06		ATP13A3	-3.00612	0.002646
DCLRE1C	4.89646	9.77e-07		GGCX	-2.77305	0.005553		KPNB1	4.89181	1e-06		OAT	3.0043	0.002662
IKBKB	4.89585	9.8e-07		MRPS35	-2.77202	0.005571		LRRC49	-4.81374	1e-06		DENND6A	-3.00421	0.002663
RPF2	-4.89327	9.93e-07		CCNC	-2.77174	0.005576		LTBP3	4.82809	1e-06		DBNDD2	3.00195	0.002683
ATCAY	-4.89203	9.99e-07		PLEKHH2	2.76987	0.005608		MAFF	4.87481	1e-06		SIPA1L3	-3.001	0.002691
ARID2	4.83087	1e-06		BEND4	-2.76946	0.005615		MAP2K1	-4.83474	1e-06		MRPS36	3.00018	0.002698
ATAD1	-4.83909	1e-06		FAM133DP	2.76946	0.005615		MATN2	4.8448	1e-06		PTPRT	-3.00016	0.002699
ATP5SL	-4.8542	1e-06		AP1G2	2.76929	0.005618		NDUFA5	-4.8379	1e-06		POLR1B	-2.99997	0.0027
ATP6V1G2	-4.87911	1e-06		SAP30	2.76892	0.005624		NDUFC2	-4.82325	1e-06		MCM7	-2.99973	0.002702
BMPR1B	4.84477	1e-06		TWIST1	-2.76846	0.005632		NDUFS4	-4.82116	1e-06		GALNT10	2.99948	0.002705
BYSL	-4.87183	1e-06		UBE2Q1	-2.7676	0.005647		NDUFS8	-4.81312	1e-06		SEMA3C	-2.99944	0.002705
CABP1	-4.81293	1e-06		PARD6B	2.76523	0.005688		NMI	4.83997	1e-06		LRRC39	2.99764	0.002721
CASZ1	4.83804	1e-06		SNRNP48	2.76361	0.005717		NSL1	4.82709	1e-06		NNMT	2.9966	0.00273
COL8A2	4.87484	1e-06		VBP1	-2.76274	0.005732		OAT	-4.88821	1e-06		AKNA	2.99584	0.002737
COX7A2L	-4.89184	1e-06		AKR1C1	2.76165	0.005751		OTUB1	-4.87776	1e-06		NME1	-2.99525	0.002742
COX18	-4.87349	1e-06		CLTCL1	-2.76085	0.005765		PJA1	-4.84789	1e-06		CCDC158	2.9948	0.002746
CSF1	4.8714	1e-06		ZNF271P	2.76068	0.005768		PJA2	-4.86163	1e-06		SELPLG	2.99434	0.002751
CSNK1G3	-4.86058	1e-06		LRFN5	-2.76061	0.005769		POP4	-4.84478	1e-06		GPNMB	-2.99344	0.002759
CTBP2	4.88843	1e-06		THAP4	-2.75857	0.005806		PORCN	-4.86372	1e-06		KIRREL	-2.99329	0.00276
DDX10	-4.81202	1e-06		NELL2	-2.75753	0.005824		PPP3R1	-4.81876	1e-06		TPPP3	2.99178	0.002774
DDX51	-4.86899	1e-06		AMER3	-2.75702	0.005833		PRKAG1	-4.85278	1e-06		TCTE3	2.99167	0.002775
DESI2	4.84441	1e-06		ICK	2.75682	0.005837		PRPF3	4.82924	1e-06		HSPB8	-2.98893	0.0028
DGUOK	-4.89191	1e-06		DAPK1	-2.75611	0.005849		PSME3	-4.84935	1e-06		MON1A	2.98851	0.002804
DNAJC1	4.88161	1e-06		DOCK10	2.75509	0.005868		RCBTB2	4.85599	1e-06		ADCY5	-2.98767	0.002811
ELMO1	-4.8627	1e-06		GOSR1	-2.75487	0.005872		RFXANK	4.81769	1e-06		KLHL24	-2.98705	0.002817
FARSB	-4.88931	1e-06		PRRG1	2.75477	0.005874		RGS7	-4.81764	1e-06		CSRNP3	-2.98637	0.002823
FAT1	4.83418	1e-06		SLC43A2	-2.75338	0.005899		RHOQ	4.8156	1e-06		PIK3C3	-2.98643	0.002823
GPHN	-4.81237	1e-06		PLA2G12A	-2.75309	0.005904		RIT2	-4.82296	1e-06		DNAJC14	-2.98627	0.002824
GRASP	-4.85605	1e-06		FBXO21	-2.75282	0.005909		ROM1	4.8622	1e-06		JAKMIP2	-2.98569	0.002829
H2AFJ	4.82111	1e-06		TJAP1	2.7527	0.005911		RUFY1	4.86804	1e-06		MPDZ	-2.98547	0.002832
HDAC1	4.82176	1e-06		LRCH3	2.75114	0.005939		SH3BP5	-4.8659	1e-06		TENM3	-2.98517	0.002834
ID3	4.85085	1e-06		HSPA2	2.75082	0.005945		SLC7A5	4.83995	1e-06		PPP1R18	2.98505	0.002835
IFT140	4.84837	1e-06		NTSR1	-2.74985	0.005962		SLC14A1	4.8523	1e-06		ST3GAL1	-2.98515	0.002835
IL16	4.87767	1e-06		KIF3A	-2.74972	0.005965		SLC22A17	-4.81699	1e-06		LTA4H	-2.98494	0.002836
LAMA1	4.81331	1e-06		SGIP1	-2.74931	0.005972		SLC25A46	-4.81398	1e-06		EFHD1	2.9845	0.002841
LRRC49	-4.889	1e-06		KDM3A	2.748	0.005996		SNAP91	-4.83231	1e-06		RANBP2	-2.98171	0.002867
LSM12	-4.88542	1e-06		FUBP1	2.74723	0.00601		SNX10	-4.83034	1e-06		TRAF3	-2.98163	0.002867
MAEL	-4.86895	1e-06		SLC25A11	-2.74723	0.00601		SORD	4.86956	1e-06		GDPD2	2.98138	0.00287
MAGEE1	-4.8637	1e-06		MAP1S	-2.747	0.006014		SOWAHC	4.84175	1e-06		ANKRD7	-2.98003	0.002882
MDFIC	4.8663	1e-06		PHPT1	2.74489	0.006053		SPOP	4.81934	1e-06		IL13RA2	-2.97971	0.002885
MORF4L2	-4.8856	1e-06		MED24	-2.7444	0.006062		SRSF7	4.8241	1e-06		NPAS3	2.97972	0.002885
MPST	4.87441	1e-06		SAMM50	-2.7437	0.006075		SUN2	4.87298	1e-06		NDST1	-2.97918	0.00289
MYOF	4.87502	1e-06		MACROD2	-2.74364	0.006076		SYNRG	4.86576	1e-06		SLC17A8	-2.97892	0.002893
NDE1	4.87335	1e-06		CTXN3	-2.74287	0.006091		TBC1D9	-4.82114	1e-06		PRPF19	-2.97857	0.002896
NEBL	4.85771	1e-06		MAPK8IP2	-2.74223	0.006102		TBC1D15	4.81363	1e-06		ANXA9	-2.97807	0.002901
NOL6	-4.82346	1e-06		ST8SIA3	-2.74186	0.006109		TMED9	4.8731	1e-06		EFCAB8	2.97733	0.002908
NRGN	-4.85848	1e-06		LCOR	2.73985	0.006147		TPP2	-4.83822	1e-06		PNMAL1	2.97726	0.002909
NT5C3B	-4.83829	1e-06		BNIP3L	2.73463	0.006245		TUBGCP4	-4.84655	1e-06		LAT2	2.97659	0.002915
NUAK1	-4.83369	1e-06		PCBP1-AS1	2.73414	0.006254		UBR5	4.85389	1e-06		ELMOD3	2.97634	0.002917
P2RX5	-4.83774	1e-06		POLR2C	-2.73361	0.006265		VDAC3	-4.88126	1e-06		FITM2	-2.97627	0.002918
POLDIP2	-4.87513	1e-06		STAU2	-2.7332	0.006272		VTI1B	-4.83378	1e-06		CALR3	-2.97589	0.002922
PPP4R4	-4.84063	1e-06		SRA1	-2.73221	0.006291		YTHDC1	4.82773	1e-06		CAPN3	2.97445	0.002935
PSEN2	-4.82099	1e-06		EN1	-2.73144	0.006306		AASDHPPT	-4.77073	2e-06		CDH6	-2.97256	0.002953
PTP4A1	-4.88649	1e-06		HSPA1L	2.73138	0.006307		ACP1	-4.74228	2e-06		KLHL5	2.97239	0.002955
RAB6B	-4.82386	1e-06		IFT52	-2.73099	0.006315		ADAP1	-4.76706	2e-06		DUS4L	-2.9718	0.002961
RAB29	4.8853	1e-06		SMARCC1	2.73046	0.006325		ADGRG1	4.71167	2e-06		RCOR3	-2.96987	0.002979
RAP1GAP	-4.82529	1e-06		CREBBP	2.73017	0.00633		AHCTF1	4.73865	2e-06		CD81	2.96874	0.00299
RHEB	-4.84067	1e-06		ATF7IP	2.72995	0.006334		AP2M1	-4.72096	2e-06		GABPB1	2.96823	0.002995
RITA1	-4.82775	1e-06		KLHL5	2.72991	0.006335		APBA1	-4.79921	2e-06		ETV5	-2.96816	0.002996
RUNDC1	-4.86777	1e-06		RUFY1	2.72969	0.00634		ATP6AP1	-4.80809	2e-06		EPHB2	-2.96806	0.002997
RWDD2B	-4.83348	1e-06		SLC24A3	-2.72966	0.00634		B3GNT2	-4.74551	2e-06		DUSP4	-2.96781	0.002999
SCFD2	-4.82848	1e-06		SLC47A1	2.72962	0.006341		BCAR3	4.72858	2e-06		KNTC1	-2.96774	0.003
SCIN	4.82286	1e-06		SMAD4	2.72955	0.006342		CASK	4.76419	2e-06		MBD5	-2.96708	0.003007
SCN3A	-4.87278	1e-06		AP3B2	-2.72849	0.006363		CCDC88C	-4.77362	2e-06		CERS2	2.96331	0.003044
SDHB	-4.82976	1e-06		SASH1	2.72778	0.006376		CDIP1	4.81102	2e-06		MYL12A	2.96287	0.003048
SERTM1	-4.83032	1e-06		CFD	2.72686	0.006394		CEBPB	4.78171	2e-06		CYTH2	-2.96243	0.003052
SLC2A9	4.81926	1e-06		BEX5	-2.72612	0.006408		CHPT1	4.73559	2e-06		OXR1	-2.96229	0.003054
SLC2A13	-4.81931	1e-06		BRWD1	2.72609	0.006409		CLCN4	-4.74211	2e-06		SNX31	2.9618	0.003059
SST	-4.88333	1e-06		COMMD6	2.72537	0.006423		CLSTN3	-4.72859	2e-06		ULK2	-2.96161	0.00306
STEAP3	4.84397	1e-06		ANAPC15	-2.72531	0.006424		CMAS	-4.7905	2e-06		MST1R	-2.96001	0.003076
TLE4	4.82662	1e-06		CARHSP1	2.72489	0.006432		CNN3	4.72837	2e-06		ZCCHC18	-2.95994	0.003077
TNRC6A	4.81221	1e-06		TTC3P1	-2.72438	0.006442		CORO2B	-4.71508	2e-06		ADCY1	-2.95938	0.003083
TRAPPC9	-4.88256	1e-06		AFF3	-2.7243	0.006444		CTSH	4.72224	2e-06		RAB3C	-2.95867	0.00309
UBL7	-4.81193	1e-06		CYSLTR1	2.72121	0.006504		DAAM1	4.7511	2e-06		UIMC1	-2.95845	0.003092
WDFY2	4.8274	1e-06		TPM3	-2.72103	0.006508		DHCR7	4.71314	2e-06		UBR2	-2.95739	0.003103
ZHX2	4.83447	1e-06		SHROOM1	2.72092	0.00651		DHPS	-4.74509	2e-06		TMEM201	2.95686	0.003108
ZMYM4	-4.86388	1e-06		BTBD7	2.72015	0.006525		DOCK9	4.80299	2e-06		KDM1B	-2.95376	0.003139
AACS	-4.73639	2e-06		CACNB2	-2.71985	0.006531		DPP6	-4.75135	2e-06		RNASEL	-2.95201	0.003157
ACSL3	-4.78865	2e-06		IQSEC3	-2.71942	0.00654		DUSP8	-4.73179	2e-06		MGST1	2.95177	0.00316
ACTL6A	4.79226	2e-06		TMEM43	2.7194	0.00654		DVL2	4.78127	2e-06		CPVL	-2.95086	0.003169
ADGRA3	4.78722	2e-06		APBB2	2.71914	0.006545		EEF1E1	-4.73198	2e-06		RRP9	-2.94818	0.003197
ADGRB3	-4.75017	2e-06		ANKRD52	-2.71647	0.006598		EIF3K	-4.72035	2e-06		SLC25A23	-2.94788	0.0032
AHSA2	4.73393	2e-06		CDC42	-2.71324	0.006663		ESD	4.77563	2e-06		SAMM50	-2.94661	0.003213
ALDOA	-4.75473	2e-06		HLA-F-AS1	2.71198	0.006688		FAIM2	-4.75152	2e-06		TCF20	-2.94608	0.003218
AMER2	4.72806	2e-06		KIAA0101	2.71158	0.006697		FAM65A	-4.74053	2e-06		OPRD1	-2.94557	0.003224
APBA1	-4.75325	2e-06		SAR1B	2.70991	0.00673		FGF9	-4.78994	2e-06		TGFBR3L	2.94391	0.003241
APBB3	-4.7888	2e-06		MIER3	2.70978	0.006733		FGFR3	4.72733	2e-06		NEAT1	2.94381	0.003242
ARHGEF26	4.71296	2e-06		ST13	2.70857	0.006758		FOXG1	-4.72326	2e-06		GNG2	-2.94263	0.003254
ATP6V1G1	-4.75116	2e-06		SREK1	2.70769	0.006775		FYCO1	4.81147	2e-06		SLC10A4	2.94134	0.003268
ATR	-4.74783	2e-06		MCMBP	2.70685	0.006793		GAS7	-4.77219	2e-06		SLC25A3	-2.94096	0.003272
ATRNL1	-4.76289	2e-06		THSD7A	-2.70563	0.006818		GLYR1	4.74335	2e-06		USP18	2.94059	0.003276
B3GNT4	-4.72723	2e-06		RBM12B	2.70212	0.00689		GMDS	-4.80835	2e-06		NUDT21	-2.94014	0.003281
BCL2L11	4.73769	2e-06		ARFIP2	-2.70145	0.006904		GNS	4.80174	2e-06		MCM3	-2.9393	0.00329
BEX2	-4.76436	2e-06		LITAF	2.70096	0.006914		GSTP1	4.73218	2e-06		HRH1	-2.93899	0.003293
CACNA2D1	-4.71643	2e-06		C1D	-2.70017	0.006931		H3F3AP4	4.74867	2e-06		NUSAP1	2.93718	0.003312
CALB1	-4.78738	2e-06		DLC1	2.69996	0.006935		HGF	4.71669	2e-06		IL20RB	-2.93708	0.003313
CARTPT	-4.81125	2e-06		PHKB	-2.69903	0.006954		HMHA1	4.75091	2e-06		KCNH1	-2.93677	0.003317
CCDC3	-4.78489	2e-06		SLC39A8	2.69743	0.006988		HOXC6	4.71107	2e-06		FKRP	2.93424	0.003344
CCDC92	-4.74903	2e-06		TRPV2	-2.69612	0.007015		HSDL2	4.78549	2e-06		MIA3	-2.93398	0.003347
CD109	4.79006	2e-06		AACS	-2.6961	0.007016		ICMT	-4.78273	2e-06		TATDN3	2.9332	0.003355
CDK2AP1	4.75417	2e-06		P4HTM	-2.69498	0.007039		IFT74	4.78726	2e-06		SEC23IP	-2.93054	0.003384
CELF4	-4.71377	2e-06		CNTRL	2.69487	0.007042		IGSF1	4.73294	2e-06		OLFML1	-2.92861	0.003405
CELF5	-4.792	2e-06		SMTN	2.69444	0.007051		KCNV1	-4.72303	2e-06		LRRC1	-2.92821	0.003409
CIAPIN1	-4.78693	2e-06		TXNDC9	-2.69345	0.007072		KIAA0513	-4.78183	2e-06		TRIM16	2.92622	0.003431
CITED1	-4.79551	2e-06		RABGAP1L	-2.69207	0.007101		KIF5B	4.71612	2e-06		FAM187A	2.92562	0.003438
CNTNAP1	-4.74947	2e-06		ZDHHC20	2.69105	0.007123		KIFAP3	-4.73979	2e-06		CBLB	-2.92449	0.00345
COBL	4.77686	2e-06		SRSF4	2.691	0.007124		LYRM4	-4.70902	2e-06		CAMKV	-2.92382	0.003458
CPNE6	-4.75348	2e-06		ZNF770	2.69077	0.007129		MAP3K12	-4.77242	2e-06		LYPD1	2.92288	0.003468
CR1	4.74863	2e-06		APBB3	-2.69032	0.007138		MEF2A	-4.72415	2e-06		RALY	2.92187	0.00348
CYP4X1	-4.71692	2e-06		WDFY2	2.69025	0.00714		MSL1	-4.79331	2e-06		ASRGL1	2.92171	0.003481
DDX25	-4.75552	2e-06		POU6F1	-2.6879	0.00719		NDUFAF4	-4.75293	2e-06		CTSE	2.91931	0.003508
DENR	-4.80415	2e-06		SEPT8	2.68763	0.007196		NIT2	-4.78054	2e-06		CCDC8	-2.91873	0.003515
DHRS3	4.7833	2e-06		PBLD	-2.68734	0.007203		OLA1	-4.75669	2e-06		ZDHHC15	-2.9183	0.00352
DNAJC19	-4.77383	2e-06		AGPS	-2.68717	0.007206		OTOF	-4.74547	2e-06		SSTR2	-2.91731	0.003531
DNAJC27	-4.77487	2e-06		FBXO9	-2.6854	0.007244		PARK2	-4.74261	2e-06		ITGA3	-2.91693	0.003535
DPY30	-4.80779	2e-06		NFASC	2.68416	0.007271		PDHB	-4.76366	2e-06		NPFFR2	2.91599	0.003546
EIF4G3	-4.74417	2e-06		ME3	-2.68313	0.007294		PDS5A	4.72091	2e-06		H2AFJ	-2.91555	0.003551
EVL	-4.77834	2e-06		CHST3	2.68209	0.007316		PEX16	-4.77198	2e-06		CD34	-2.91522	0.003555
FMO2	4.75607	2e-06		RUSC1	-2.67867	0.007392		PHF21A	4.79784	2e-06		CTTNBP2	-2.91415	0.003567
GALNT10	4.76091	2e-06		ATP5A1	-2.6785	0.007395		PLEKHB1	4.71584	2e-06		ME1	-2.91332	0.003576
GALNT15	4.79387	2e-06		SYNE1	2.67782	0.00741		POU3F2	4.79515	2e-06		CYTH4	2.91317	0.003578
GALNT16	-4.76839	2e-06		RASGRP3	2.67772	0.007413		PPM1D	4.81041	2e-06		ELP6	2.91313	0.003578
GFM1	-4.80127	2e-06		FZD9	2.677	0.007428		PRMT2	4.76466	2e-06		DNMT3A	-2.91304	0.003579
GJC1	4.75101	2e-06		AVL9	-2.67649	0.00744		PSMD3	-4.81045	2e-06		NUDT18	-2.91284	0.003582
GLOD4	-4.78392	2e-06		SLC35D3	-2.67511	0.007471		RAB8A	4.78842	2e-06		TNFRSF8	2.91283	0.003582
GPS1	-4.74168	2e-06		PLCXD2	-2.67449	0.007484		RALBP1	4.73828	2e-06		ADORA3	2.91105	0.003602
HMOX2	-4.7367	2e-06		NDUFA3	-2.67435	0.007488		RAPGEF3	4.76638	2e-06		PTCHD1	-2.91079	0.003605
HYOU1	-4.75173	2e-06		TSPAN13	-2.67427	0.007489		RBMS1	-4.78332	2e-06		PRSS12	-2.90994	0.003615
IDH3A	-4.80838	2e-06		PECAM1	2.67317	0.007514		RBP4	-4.71425	2e-06		INAFM1	-2.90981	0.003617
IRAK1	4.80895	2e-06		RNF128	-2.67208	0.007538		REXO2	4.74436	2e-06		C1QTNF1	-2.90896	0.003627
ITGA6	4.78535	2e-06		GATA3	2.67202	0.00754		RGCC	4.73401	2e-06		INPP5D	2.9081	0.003636
JPH3	-4.78702	2e-06		CERK	-2.67171	0.007547		RNF123	-4.73543	2e-06		FRAS1	-2.90683	0.003651
KCMF1	-4.74485	2e-06		KPNA6	-2.67144	0.007553		SASH1	4.79135	2e-06		MROH7	2.90642	0.003656
KCNB1	-4.80067	2e-06		RSPH3	-2.67142	0.007553		SCN8A	-4.75365	2e-06		KIF2A	-2.90591	0.003662
KCTD1	-4.80552	2e-06		LINC00844	2.67034	0.007578		SEPT2	4.79788	2e-06		WDR33	-2.90472	0.003676
LAT2	4.77043	2e-06		TAB3	-2.66863	0.007616		SERF1B	-4.76977	2e-06		SIK3	-2.9045	0.003679
LATS2	4.72401	2e-06		NFIC	2.66836	0.007622		SERPINA3	4.74758	2e-06		GIMAP8	2.90367	0.003688
LRPPRC	-4.76601	2e-06		LDLRAP1	2.66734	0.007645		SF1	4.7755	2e-06		HCRTR2	-2.90353	0.00369
MAP1S	-4.75941	2e-06		TET2	2.66735	0.007645		SFT2D3	4.75833	2e-06		LRRK2	-2.90353	0.00369
MAP2K4	-4.71622	2e-06		GNB4	2.66669	0.00766		SLC9A6	-4.75197	2e-06		SRM	-2.90211	0.003707
MCOLN1	-4.74555	2e-06		IFT57	-2.66549	0.007688		SLC39A1	4.81088	2e-06		STRN	-2.90126	0.003717
MRAP2	-4.71828	2e-06		MYL12B	-2.66491	0.007701		SNCA	-4.71001	2e-06		RBFOX2	-2.9009	0.003721
MRPL1	-4.78497	2e-06		STRBP	2.6646	0.007708		SNURF	-4.80997	2e-06		HAUS1	2.89996	0.003732
MRPS30	-4.73195	2e-06		ACACA	-2.6634	0.007736		SYT11	-4.71648	2e-06		LIMA1	-2.89978	0.003734
NDUFA6	-4.78735	2e-06		FBXL2	-2.66047	0.007803		TCEA1	4.80772	2e-06		RGSL1	-2.89935	0.003739
NECAB3	-4.71105	2e-06		TRIM9	-2.66044	0.007804		TGFB2	4.72388	2e-06		FAM160B2	-2.89905	0.003743
NOL4	-4.76152	2e-06		YJEFN3	-2.66024	0.007809		TNPO1	4.73534	2e-06		RINL	2.89791	0.003757
PCSK6	4.7546	2e-06		METTL1	-2.65933	0.00783		TRIM37	-4.71855	2e-06		TRIP12	-2.89748	0.003762
PKM	-4.77087	2e-06		CKAP4	-2.65775	0.007867		TRMT112	4.72041	2e-06		MYOM3	2.89704	0.003767
PLEKHA7	4.78111	2e-06		ICE2	2.65757	0.007871		TUBGCP2	-4.7735	2e-06		FBXO44	2.89601	0.00378
PLOD2	4.70971	2e-06		NIT1	-2.65611	0.007905		UFSP2	-4.76498	2e-06		EPRS	-2.89544	0.003786
PLSCR4	4.72112	2e-06		EPC1	2.6555	0.007919		VIM	4.76102	2e-06		ECD	-2.89438	0.003799
PODXL2	-4.73353	2e-06		BTRC	-2.65377	0.00796		YBX3	4.78977	2e-06		MYO7A	-2.89438	0.003799
PPIH	-4.774	2e-06		AGAP9	2.65282	0.007982		YWHAE	-4.79504	2e-06		CHD5	-2.89259	0.003821
PPP2R5B	-4.76748	2e-06		LRFN3	-2.65263	0.007987		ZNF160	4.73515	2e-06		LONP1	-2.89103	0.00384
PRKCE	-4.75034	2e-06		DOCK5	2.65121	0.008021		ZNF423	4.75676	2e-06		KLHDC7B	-2.89023	0.00385
PRMT1	-4.78687	2e-06		YWHAB	-2.65018	0.008045		AAMDC	4.66986	3e-06		RNF19A	-2.88931	0.003861
RASL10A	-4.73211	2e-06		MARK3	2.64927	0.008067		ABCD2	-4.68454	3e-06		DIP2C	-2.88904	0.003864
RNF19A	4.72792	2e-06		LRRC55	-2.64913	0.00807		ABL1	4.64924	3e-06		ASPN	-2.88888	0.003866
RNMT	-4.78309	2e-06		SEPT6	-2.64886	0.008077		ADGRE2	4.70504	3e-06		ZC3H11A	-2.88842	0.003872
RPL7L1	-4.78662	2e-06		VPS53	-2.64853	0.008084		AK1	4.696	3e-06		BIVM	-2.88811	0.003876
S100PBP	4.78353	2e-06		ADAMTS9-AS2	2.64806	0.008096		AKR1C1	4.65957	3e-06		AP5M1	-2.88706	0.003889
SCG2	-4.80075	2e-06		PI4K2A	-2.64709	0.008119		ARF6	4.67433	3e-06		DEPTOR	-2.88597	0.003902
SEZ6L	-4.80004	2e-06		TNFRSF11B	2.64702	0.00812		ARID5B	4.65668	3e-06		NIPBL	-2.88597	0.003902
SIGMAR1	-4.71379	2e-06		TRIO	2.64691	0.008123		ARPC5L	-4.70336	3e-06		FAM83C	-2.88448	0.003921
SLC16A14	-4.71916	2e-06		PI4KB	-2.64587	0.008148		BACH1	4.65036	3e-06		ITGAM	2.88402	0.003926
SLC38A7	-4.77325	2e-06		POU3F3	2.64548	0.008158		CABP1	-4.696	3e-06		ZMIZ1	-2.88219	0.003949
SMAD9	4.77158	2e-06		NPHP1	2.64542	0.008159		CAPZA1	4.66782	3e-06		APC	-2.88136	0.00396
SMAP1	-4.73391	2e-06		DRAM2	2.6447	0.008176		CCND3	4.66305	3e-06		SETBP1	-2.88053	0.00397
SNAP91	-4.78569	2e-06		WWC2	2.64387	0.008196		CLDN5	4.6692	3e-06		MLC1	2.87929	0.003986
SNCB	-4.77824	2e-06		ARHGDIA	-2.64384	0.008197		CLIC4	4.6528	3e-06		TEX30	2.87557	0.004033
SNRK	-4.71731	2e-06		HIST1H2BH	2.64325	0.008211		CREBL2	-4.66388	3e-06		KIFAP3	-2.8747	0.004044
SNX3	-4.72431	2e-06		CD22	2.64312	0.008215		DDX3Y	4.64372	3e-06		CTTN	-2.87362	0.004058
SON	4.7118	2e-06		BMPR1A	2.64256	0.008228		DPF2	4.68631	3e-06		MTMR4	-2.87306	0.004065
SRPX	4.8102	2e-06		PRR14	2.64122	0.008261		DYNC1LI1	-4.66822	3e-06		KIF3B	-2.87237	0.004074
STAMBPL1	-4.798	2e-06		PPP4R2	2.63854	0.008326		EIF4EBP2	4.69226	3e-06		ZNF148	-2.87237	0.004074
STAT4	-4.72613	2e-06		GPR89A	-2.63829	0.008333		EXTL3	-4.65826	3e-06		INTS5	-2.87201	0.004079
STRN4	-4.80366	2e-06		SAFB	2.63767	0.008348		FAM63A	4.64273	3e-06		ARHGEF25	2.87141	0.004087
STX12	-4.73286	2e-06		ADCK2	-2.6366	0.008374		FH	-4.70413	3e-06		NDRG4	-2.87058	0.004097
TAF15	4.72559	2e-06		AGAP3	-2.63549	0.008402		GPD1L	-4.65101	3e-06		NETO1	-2.86927	0.004114
TCF7L1	4.79059	2e-06		SUSD1	-2.63477	0.00842		HAUS2	4.67194	3e-06		BMP1	2.86804	0.00413
TCTN2	4.78366	2e-06		NPNT	-2.6329	0.008466		HCCS	-4.68924	3e-06		RIC8B	-2.86754	0.004137
TM6SF1	-4.7237	2e-06		PPIP5K2	-2.63289	0.008466		HCFC1R1	-4.65498	3e-06		POLR1A	-2.8667	0.004148
TMEM242	-4.80276	2e-06		PPP1R14B	2.63217	0.008484		HMOX1	4.7054	3e-06		STAC	-2.86657	0.00415
TNFRSF11B	4.79586	2e-06		MYCBP2	-2.6321	0.008486		HSPD1	4.69041	3e-06		TUSC1	2.86615	0.004155
TPD52	-4.79425	2e-06		BCOR	2.63162	0.008498		ITSN2	4.68081	3e-06		MNS1	-2.86602	0.004157
TPPP	-4.72788	2e-06		ATP8B1	2.62975	0.008545		KLHL24	4.66913	3e-06		KLHL12	-2.86439	0.004178
TRIM47	4.73177	2e-06		HNRNPK	-2.62961	0.008548		LBR	4.69813	3e-06		SLF1	2.86402	0.004183
TRPS1	4.72194	2e-06		EFNB3	-2.62894	0.008565		LEPROT	4.69118	3e-06		PCDH10	-2.86364	0.004188
TTC7B	-4.75726	2e-06		PPP1R12A	2.62864	0.008573		MCOLN1	-4.65163	3e-06		GGCT	-2.86273	0.0042
UHRF1BP1	4.72586	2e-06		PSMG1	-2.62797	0.00859		METTL17	4.69738	3e-06		CELF3	2.8627	0.004201
VPS29	-4.75627	2e-06		EED	2.62673	0.008621		MGST3	-4.64276	3e-06		ACTL6B	-2.86064	0.004228
WDR74	-4.75132	2e-06		EPN2-IT1	2.62584	0.008644		MPZL2	4.66357	3e-06		RAB4A	2.85999	0.004237
WSCD2	-4.7268	2e-06		ZRSR2	2.62562	0.008649		NUDT11	-4.65536	3e-06		CELSR2	-2.85962	0.004242
ZC3H11A	4.76292	2e-06		TLDC1	-2.62558	0.00865		NUP43	4.70488	3e-06		APOC4	2.85952	0.004243
ZNF160	4.77983	2e-06		FBN1	2.62531	0.008657		PDLIM4	4.67208	3e-06		GLT8D2	-2.85943	0.004244
ACOT8	-4.67247	3e-06		CACNA1B	-2.62408	0.008688		PEX12	4.66587	3e-06		SV2C	-2.8587	0.004254
AKAP11	-4.65429	3e-06		PPIC	2.6239	0.008693		PIGV	4.66	3e-06		BCAT1	-2.85834	0.004259
ARMCX5	-4.68663	3e-06		EYA4	-2.62351	0.008703		PNN	4.70241	3e-06		VWA8	-2.85802	0.004263
ATL3	4.68247	3e-06		MSMO1	-2.62245	0.00873		PRKCD	-4.64088	3e-06		MTHFD1	-2.85747	0.00427
CACNB4	-4.66053	3e-06		DIRAS2	-2.62152	0.008754		PSMB4	-4.70749	3e-06		AK3	2.85619	0.004288
CADM2	-4.70198	3e-06		MYO1D	2.62145	0.008756		PTGES3L-AARSD1	-4.67529	3e-06		TMCO5A	2.85488	0.004305
CAPRIN2	-4.66798	3e-06		SSX2IP	-2.62103	0.008767		PTK2B	-4.66035	3e-06		BCL2	-2.85426	0.004314
CCT8	-4.65128	3e-06		LXN	-2.6206	0.008778		RAB29	4.67884	3e-06		SCHIP1	-2.85334	0.004326
CDH8	-4.67449	3e-06		DZIP3	-2.62056	0.008779		RARRES2	4.67588	3e-06		SLC26A10	2.85287	0.004333
CLDN15	4.67987	3e-06		ZBTB44	2.61971	0.0088		RHBG	-4.64237	3e-06		GPT2	-2.85256	0.004337
CORO1A	-4.67415	3e-06		SLC25A29	2.6195	0.008806		SACS	-4.6764	3e-06		RNF44	-2.85217	0.004342
DCAF4	-4.67458	3e-06		HAGLR	2.61873	0.008826		SAMD14	-4.69374	3e-06		TMEM37	2.85206	0.004344
DHPS	-4.6795	3e-06		ZNF275	2.61829	0.008837		SEC61A2	-4.69095	3e-06		HIST3H2A	-2.85146	0.004352
DLG3	-4.67131	3e-06		FBXO31	-2.61659	0.008881		SEPT11	-4.66886	3e-06		OSBPL2	-2.84832	0.004395
DOCK3	-4.68623	3e-06		ZRANB1	2.61602	0.008896		SERINC3	-4.7032	3e-06		AAR2	-2.84737	0.004408
ELOVL5	4.66888	3e-06		UACA	2.61515	0.008919		SH3BP2	4.6468	3e-06		KNSTRN	2.84588	0.004429
EMX2	4.66841	3e-06		SLC16A1	2.61433	0.00894		SHPK	4.68424	3e-06		AMMECR1	2.84546	0.004435
EXPH5	4.64041	3e-06		RNF44	-2.61363	0.008959		SLC22A5	4.64163	3e-06		ALKBH5	-2.84516	0.004439
FBXO21	-4.65995	3e-06		PTENP1	2.61349	0.008962		SLC25A20	4.65422	3e-06		RXFP2	-2.84484	0.004443
GFM2	-4.64549	3e-06		PSMD4	-2.61311	0.008972		SMURF2	4.70765	3e-06		HMGXB3	-2.84428	0.004451
GIGYF2	4.68398	3e-06		FAM32A	-2.61262	0.008985		SOX5	4.65932	3e-06		FAM118B	-2.84407	0.004454
GPR22	-4.7015	3e-06		FAM107B	2.60992	0.009056		SPATA6	4.64391	3e-06		DBI	-2.84369	0.00446
HSPB11	-4.67755	3e-06		HSD17B7	2.60959	0.009065		SUV420H1	4.69157	3e-06		TFAP2B	-2.84356	0.004461
KLHL5	4.69714	3e-06		RTCA	-2.60939	0.00907		TCEB1	-4.68505	3e-06		CDH4	2.84346	0.004463
LHFPL4	-4.70322	3e-06		PQLC1	-2.60853	0.009093		TIPARP	4.70496	3e-06		DAGLB	2.84343	0.004463
LINGO2	-4.67425	3e-06		LINC00938	2.60841	0.009097		TNC	4.66578	3e-06		DCAF15	2.84344	0.004463
LMO3	-4.66059	3e-06		PRPF4B	2.60823	0.009101		TRAPPC13	-4.66053	3e-06		ASL	-2.84251	0.004476
LRIG3	4.69183	3e-06		RBM15	2.60729	0.009126		UBA7	4.69363	3e-06		G3BP1	-2.84253	0.004476
LYNX1	-4.69231	3e-06		GRAMD3	2.60566	0.00917		ZC3H4	4.67354	3e-06		SLC39A10	-2.84168	0.004488
MAEA	-4.66256	3e-06		ZEB2	2.60299	0.009241		ZCCHC8	4.67164	3e-06		SLC25A48	-2.84146	0.004491
MAOB	4.70515	3e-06		SLC18A2	-2.60295	0.009243		ZFP36L2	4.6624	3e-06		RAB26	-2.84121	0.004494
MAP3K13	-4.64937	3e-06		ST6GALNAC5	-2.60276	0.009248		ACOX1	4.59497	4e-06		RALGPS2	-2.84084	0.0045
MAX	4.65355	3e-06		BRCA1	2.60248	0.009255		ADAMTS3	-4.63378	4e-06		CASKIN1	-2.8407	0.004502
MEGF10	4.68625	3e-06		RGS12	2.60217	0.009264		AMOTL2	4.61995	4e-06		MIR24-1	2.83878	0.004529
METTL21B	4.65581	3e-06		FIGN	2.60066	0.009305		ANXA2	4.59618	4e-06		GABRG1	2.83866	0.00453
MRPL15	-4.64481	3e-06		NSF	-2.59921	0.009344		APBA3	4.60243	4e-06		FSD2	2.8384	0.004534
MRPS15	-4.65992	3e-06		GALNT8	-2.59916	0.009345		ARHGDIG	-4.6137	4e-06		CRYBB1	-2.83817	0.004537
NDUFA5	-4.68483	3e-06		PSMC3IP	2.59726	0.009397		ATP6V1A	-4.63484	4e-06		PCDHB2	-2.83821	0.004537
NDUFS3	-4.6976	3e-06		PRR34-AS1	2.59666	0.009414		ATP8A2	-4.59368	4e-06		SATL1	2.83787	0.004542
NFKB1	4.6879	3e-06		MECOM	2.59648	0.009419		BRSK2	-4.61185	4e-06		PMP2	2.83775	0.004543
NGEF	-4.7	3e-06		SNORA70	2.5961	0.009429		CD163	4.59011	4e-06		CNBD2	-2.83748	0.004547
NHLRC2	4.70413	3e-06		PRKX	2.595	0.009459		CELSR2	-4.61712	4e-06		ACOT13	-2.83696	0.004555
NLK	-4.67258	3e-06		RPS21	2.595	0.009459		CKLF	4.63424	4e-06		DNTT	2.83682	0.004557
OSGIN2	4.67096	3e-06		CEP152	2.59466	0.009469		CLEC2B	4.60462	4e-06		BAALC	2.8367	0.004558
PCSK1N	-4.70564	3e-06		NIT2	-2.59383	0.009491		CNPY3	4.59859	4e-06		MACF1	-2.83657	0.00456
PEX16	-4.67324	3e-06		SLC20A2	2.59354	0.009499		CREBBP	4.63802	4e-06		CCNE1	-2.83561	0.004574
PIGV	4.66501	3e-06		TRMT10B	2.59351	0.0095		CRIPT	4.60329	4e-06		CDH12	-2.83487	0.004585
PNMAL1	-4.65417	3e-06		SLC37A3	-2.59347	0.009501		CRYL1	4.60913	4e-06		HUNK	2.83332	0.004607
POLR2E	-4.69983	3e-06		ZNF250	2.59302	0.009514		DNM3	-4.61869	4e-06		SLC37A3	-2.83331	0.004607
PRKCD	-4.69733	3e-06		PSMB2	-2.59298	0.009515		DUSP14	-4.59169	4e-06		CDRT4	-2.83195	0.004627
PRKY	4.69999	3e-06		LINC00982	2.59195	0.009543		EML3	4.62665	4e-06		ZDHHC5	-2.83181	0.004629
PTHLH	-4.70767	3e-06		PRDX2	-2.59102	0.009569		EPB41L3	-4.60053	4e-06		SLITRK3	-2.83153	0.004633
RAB6C	-4.6649	3e-06		ELOVL4	-2.59059	0.009581		FKBP11	-4.61333	4e-06		GRID1	-2.82996	0.004655
RALGDS	4.66336	3e-06		GMDS	-2.59058	0.009582		HABP4	-4.59209	4e-06		RSPH6A	-2.82951	0.004662
RCN2	-4.64839	3e-06		DNAL4	-2.58997	0.009598		HAX1	-4.60778	4e-06		GALNT4	2.82842	0.004678
RNF130	4.65628	3e-06		TMEM151B	-2.58577	0.009716		HR	-4.60611	4e-06		ATG2B	-2.82731	0.004694
RWDD2A	-4.69013	3e-06		TMEM144	2.58571	0.009718		IFRD1	4.63425	4e-06		P4HA2	-2.82725	0.004695
S1PR3	4.64789	3e-06		MROH1	-2.58533	0.009729		JUP	4.62772	4e-06		CIITA	-2.82717	0.004696
SH3KBP1	-4.6698	3e-06		RSPO4	-2.5847	0.009746		LMAN2L	4.58985	4e-06		POU6F1	-2.82704	0.004698
SKI	4.67734	3e-06		MRPS18A	-2.58461	0.009749		MAP1A	-4.62275	4e-06		LACTB2	-2.82663	0.004704
SLIT1	-4.6586	3e-06		SLC22A3	2.58457	0.00975		MAST3	-4.61416	4e-06		KANK4	-2.82482	0.004731
SNRNP27	-4.68724	3e-06		MUTYH	2.58171	0.009831		NBPF20	4.58789	4e-06		SEMA3E	-2.82445	0.004736
SPOCK2	-4.65751	3e-06		B4GALT7	-2.58149	0.009838		NDUFB5	-4.6278	4e-06		OPRM1	-2.82393	0.004744
SRGAP3	-4.63933	3e-06		SMC3	2.57968	0.009889		NPY5R	-4.61261	4e-06		ZC2HC1A	-2.82351	0.00475
SSFA2	4.69664	3e-06		MADD	-2.57793	0.00994		PIN1	-4.63423	4e-06		TXNDC16	-2.82271	0.004762
STAT1	-4.65246	3e-06		MICAL3	2.57646	0.009982		PLCD1	4.59686	4e-06		CD28	-2.82192	0.004774
SUDS3	-4.69701	3e-06		SNAP25	-2.5763	0.009986		PON3	4.59387	4e-06		SLC25A4	-2.82168	0.004777
SUMO1	-4.70178	3e-06		FIBP	-2.57541	0.010012		PPP4R2	4.61445	4e-06		HGSNAT	-2.82148	0.00478
TERF2	-4.68745	3e-06		DHODH	2.57495	0.010025		PRKD1	4.5897	4e-06		STRBP	-2.82117	0.004785
TIMM17B	-4.69335	3e-06		ABCC4	2.5742	0.010047		PSMD14	-4.58979	4e-06		AHNAK	-2.82106	0.004787
TM7SF2	-4.7052	3e-06		EPC2	2.57385	0.010057		PTP4A2	4.60569	4e-06		ADI1	2.81961	0.004808
TMED2	-4.70248	3e-06		HELLS	2.57327	0.010074		SC5D	-4.62542	4e-06		STK36	2.81958	0.004809
TRAF2	4.66957	3e-06		ZNF783	2.57194	0.010113		SFMBT1	4.60909	4e-06		FCRL5	-2.81952	0.00481
TRIM8	4.65978	3e-06		COG1	-2.57187	0.010115		SLC8A1	-4.61302	4e-06		BLVRA	-2.81921	0.004814
TUBB3	-4.70255	3e-06		SLIT2	-2.57163	0.010122		SMURF1	-4.63817	4e-06		BZW1	-2.8186	0.004823
TWF2	-4.65667	3e-06		SP100	2.57103	0.01014		SNED1	4.62009	4e-06		RAB3GAP2	-2.81805	0.004832
UBQLN2	-4.695	3e-06		ATP5SL	-2.57018	0.010165		SPECC1L	4.60602	4e-06		CERKL	-2.8178	0.004836
USP25	-4.68536	3e-06		N4BP2L1	2.56891	0.010202		TECPR2	4.63544	4e-06		HOXD1	-2.81773	0.004837
VDAC3	-4.6601	3e-06		RPL11	2.56857	0.010212		TESPA1	-4.61823	4e-06		MRPS35	-2.81716	0.004845
VPS16	-4.68129	3e-06		DCTN2	-2.56788	0.010232		TOR1A	-4.62486	4e-06		SNAP23	2.81678	0.004851
YBX3	4.67357	3e-06		CALY	-2.56724	0.010251		TUBB3	-4.62203	4e-06		GABRR2	-2.81654	0.004855
APEH	-4.58955	4e-06		TRAPPC10	2.56675	0.010266		TXNDC9	-4.63175	4e-06		IL16	-2.81647	0.004856
ARPC4	-4.62308	4e-06		SLITRK3	-2.56629	0.010279		VAPB	-4.5873	4e-06		HAP1	2.81572	0.004867
ARV1	-4.59498	4e-06		KAT2A	2.56589	0.010291		ZMYM4	-4.61578	4e-06		TMEM243	2.81569	0.004867
B3GALNT1	-4.60329	4e-06		NFYA	2.56519	0.010312		ACVR2B	4.58417	5e-06		GPATCH2	2.81393	0.004894
B3GNTL1	-4.5964	4e-06		PRMT8	-2.56362	0.010359		AKR1A1	-4.57247	5e-06		KCNV2	2.81367	0.004898
BCAT1	-4.63063	4e-06		PITPNB	-2.56329	0.010369		ARHGEF40	4.56784	5e-06		ARMCX2	-2.81352	0.0049
BLCAP	-4.63773	4e-06		GLIPR1	2.56286	0.010381		BHLHE41	4.55165	5e-06		FNTA	2.81121	0.004936
BPTF	4.59605	4e-06		HSD17B4	2.56156	0.01042		CTNND2	4.54716	5e-06		SERF1A	-2.81094	0.00494
BTRC	-4.61659	4e-06		PTPRN	-2.56145	0.010424		CTTN	4.5742	5e-06		PSAT1	2.81087	0.004941
CACNA1E	-4.59652	4e-06		HSPA13	-2.56099	0.010437		CXCR4	4.55074	5e-06		GLB1	2.81027	0.00495
CFAP20	-4.63921	4e-06		BLZF1	2.56099	0.010438		DGKZ	-4.57394	5e-06		ABHD4	2.81001	0.004954
CHGA	-4.61993	4e-06		GAS1	2.56093	0.010439		DOPEY1	-4.5696	5e-06		LAYN	2.81004	0.004954
CNIH2	-4.63913	4e-06		CPQ	2.56055	0.010451		DRAM1	4.57219	5e-06		FASTKD1	-2.80833	0.00498
COPS5	-4.62669	4e-06		ACTR1A	-2.5601	0.010464		EFNA1	4.5566	5e-06		RNF185	-2.80751	0.004993
DEK	4.60064	4e-06		FGFR2	2.55976	0.010474		EZH1	4.5703	5e-06		COMP	-2.80744	0.004994
DIRAS2	-4.60321	4e-06		KCNB2	-2.55935	0.010487		FBXW12	4.58238	5e-06		RIIAD1	2.80726	0.004997
EIF3M	-4.60421	4e-06		IGSF6	2.55908	0.010495		FTSJ1	-4.55513	5e-06		ANKRD26	-2.80684	0.005003
GALNT11	-4.62613	4e-06		PUSL1	-2.5586	0.01051		GABARAPL1	-4.5679	5e-06		FOXO3	-2.80661	0.005007
GFPT2	4.63858	4e-06		STRADA	-2.5586	0.01051		GRAMD1C	4.57438	5e-06		IL1RAPL2	-2.80496	0.005032
GRIA1	-4.63907	4e-06		GPR37	2.55818	0.010522		HEXA	4.56392	5e-06		DNAJC5	-2.80408	0.005046
HYI	4.60471	4e-06		BIN1	2.557	0.010558		IGF2R	4.56774	5e-06		TNFAIP8L2	2.80296	0.005064
IGSF21	-4.63173	4e-06		RNF112	-2.55644	0.010575		KL	-4.58611	5e-06		CLDN23	-2.80272	0.005068
KLHDC9	-4.63409	4e-06		DNAJC12	-2.5561	0.010585		LARP7	4.54669	5e-06		GAN	-2.80187	0.005081
LAMTOR3	-4.59717	4e-06		TLE1	2.55457	0.010632		MAGI2	4.56726	5e-06		WDR77	-2.80169	0.005084
LARP1	-4.59028	4e-06		ABHD5	2.55401	0.010649		MAPKAPK2	4.56211	5e-06		ESM1	-2.80066	0.0051
MAGEH1	-4.63067	4e-06		MALSU1	2.55387	0.010653		MKNK2	4.58336	5e-06		MSH6	-2.80037	0.005104
MAL2	-4.618	4e-06		RAB28	2.55363	0.010661		MTHFD2L	4.56555	5e-06		ORAI1	2.80008	0.005109
MAP3K5	4.62172	4e-06		LRRC49	-2.55352	0.010664		NDUFV1	-4.55028	5e-06		WDR13	2.79981	0.005113
MCFD2	-4.62716	4e-06		METTL8	2.55331	0.01067		NRSN2	-4.55999	5e-06		GPR161	-2.79966	0.005116
MID1	4.62551	4e-06		RTN3	-2.55236	0.0107		PATZ1	4.57161	5e-06		CMTM8	2.79926	0.005122
MRPL40	-4.60647	4e-06		OTUD4	2.55193	0.010713		PLEKHO2	4.58705	5e-06		ZBTB37	-2.79906	0.005125
MSI2	4.62886	4e-06		MYLK	2.55096	0.010743		PLSCR1	4.55263	5e-06		PRKACA	2.79852	0.005134
NDUFA3	-4.61992	4e-06		U2AF2	2.54955	0.010786		PNP	4.57859	5e-06		SCAMP2	2.79821	0.005139
NES	4.61888	4e-06		ACOT11	2.54892	0.010806		PRKACB	-4.56642	5e-06		RPRD2	-2.79757	0.005149
NNT	-4.63533	4e-06		CEP135	2.5484	0.010822		PTS	-4.56051	5e-06		AP2B1	-2.79713	0.005156
NPTN	-4.60977	4e-06		CYP46A1	-2.54811	0.010831		RAB27A	4.57738	5e-06		L3HYPDH	-2.79713	0.005156
NUCKS1	4.61637	4e-06		SMUG1	-2.54782	0.01084		RHOBTB2	-4.55351	5e-06		UGGT1	-2.79643	0.005167
OLA1	-4.63457	4e-06		CAHM	2.54779	0.010841		SERPINA1	4.58222	5e-06		PYCARD	2.79617	0.005171
PITHD1	-4.59769	4e-06		FRMD4B	2.54772	0.010843		SMAD5	4.56089	5e-06		IPO5	-2.79538	0.005184
PRPF38A	4.61882	4e-06		SOWAHA	2.54562	0.010909		SNORA70	4.55913	5e-06		STC1	-2.79412	0.005204
R3HDM1	-4.61286	4e-06		RNF213	2.5454	0.010915		STMN3	-4.57931	5e-06		GDPD1	-2.79394	0.005207
RAB11FIP2	-4.60572	4e-06		TTLL7	2.54513	0.010924		SV2B	-4.57203	5e-06		WNK4	-2.79256	0.005229
RNASEK	-4.59257	4e-06		NLE1	-2.54437	0.010948		TAF4	4.58486	5e-06		CCDC103	2.79254	0.00523
RNF165	-4.59133	4e-06		CATSPER2P1	2.54422	0.010952		TBC1D1	4.58147	5e-06		SLC25A25	-2.79113	0.005253
RNF175	-4.63886	4e-06		TP53TG1	2.54267	0.011001		TFE3	4.55387	5e-06		PAX6	2.79053	0.005262
RPS6	4.60491	4e-06		DDX23	2.54202	0.011022		TMEM255A	4.58357	5e-06		MYL4	-2.79022	0.005267
RRBP1	4.63553	4e-06		PSMA3-AS1	2.54158	0.011035		YPEL1	-4.56996	5e-06		ADCY9	-2.78995	0.005272
SCN2A	-4.63722	4e-06		HAUS6	2.53993	0.011088		ZMAT3	-4.58624	5e-06		MC5R	-2.78937	0.005281
SHMT1	4.61475	4e-06		LRP3	-2.53978	0.011092		APOO	-4.52089	6e-06		MYBL1	-2.78892	0.005288
SIDT1	-4.62087	4e-06		RHOJ	2.53957	0.011099		CDC42EP2	4.523	6e-06		RPL22	2.78856	0.005294
SLC14A1	4.62887	4e-06		CD2AP	2.53917	0.011112		CRHR1	-4.5429	6e-06		TRO	-2.78838	0.005297
STARD3NL	-4.61015	4e-06		PTS	-2.53892	0.01112		CYP4F3	4.51136	6e-06		SVOP	-2.78682	0.005323
TBPL1	-4.61721	4e-06		NR1D1	-2.53846	0.011134		DEXI	-4.52641	6e-06		ERCC5	-2.78635	0.005331
TGFB1I1	4.62199	4e-06		AUP1	2.53754	0.011163		DLD	-4.51429	6e-06		WAS	2.78633	0.005331
TNFRSF21	-4.62141	4e-06		TMEM86A	-2.53727	0.011172		FAM127A	-4.51622	6e-06		RAPGEF2	-2.78587	0.005339
TOMM5	-4.60143	4e-06		KIF1C	2.53713	0.011177		FBXO42	4.51993	6e-06		PGLYRP3	2.7845	0.005361
TTC23	4.60865	4e-06		SLC12A5	-2.53619	0.011207		GRM5	-4.53596	6e-06		CEP120	-2.78387	0.005372
TTLL1	-4.61659	4e-06		SERINC1	-2.53579	0.01122		GUF1	-4.53497	6e-06		NDE1	2.78206	0.005402
WDR78	4.60964	4e-06		MTRF1L	2.53558	0.011226		H2AFV	4.53952	6e-06		LRRC43	2.78196	0.005403
WIPF3	-4.61142	4e-06		ME2	-2.5352	0.011238		HDAC4	4.5181	6e-06		ANKRD13A	2.78192	0.005404
WNK2	-4.63072	4e-06		DDX59	2.53353	0.011292		HIP1R	4.52133	6e-06		SRF	-2.78193	0.005404
ABHD6	-4.55042	5e-06		GUF1	-2.53311	0.011306		IRF3	4.52657	6e-06		PTPRZ1	2.78185	0.005405
AMIGO1	-4.58068	5e-06		TCHP	2.52801	0.011471		KCNJ4	-4.52794	6e-06		SPRY4	-2.7818	0.005406
ANXA6	-4.58048	5e-06		HSPA9	-2.52798	0.011472		KIAA1324	-4.51846	6e-06		DGKG	-2.78105	0.005418
ASTN1	-4.57612	5e-06		MCM10	-2.52765	0.011483		LRPPRC	-4.51111	6e-06		MRPS6	-2.78058	0.005426
ATP8A2	-4.55176	5e-06		RUSC2	-2.52759	0.011485		MORC2	4.53687	6e-06		KCNA3	-2.78056	0.005427
CALM1	-4.5804	5e-06		SOX12	2.52697	0.011505		NDUFB6	-4.51471	6e-06		COL20A1	-2.77953	0.005444
CAMTA1	-4.56704	5e-06		NFE2L3	2.52613	0.011533		NFE2L2	4.53439	6e-06		TLL1	-2.77877	0.005457
CCDC124	-4.56649	5e-06		PPM1B	2.52544	0.011556		PALM2-AKAP2	4.51143	6e-06		CPEB4	-2.77869	0.005458
CCDC184	-4.57776	5e-06		HAPLN1	2.52524	0.011562		PEX11A	4.52205	6e-06		LGALS8	2.77863	0.005459
CDK13	4.5687	5e-06		SLC35D1	2.52467	0.011581		PODXL	4.52715	6e-06		NOP16	-2.77832	0.005464
CINP	-4.55587	5e-06		MRPS25	-2.52435	0.011591		RAP1GDS1	-4.51853	6e-06		SRD5A3	-2.77814	0.005467
CSNK2A1	-4.58197	5e-06		TWSG1	2.52432	0.011592		RBBP6	4.5261	6e-06		CCDC71L	-2.77773	0.005474
EGR1	-4.57274	5e-06		KLF13	2.52269	0.011646		REEP4	4.5288	6e-06		ISCA1	-2.77725	0.005482
ELAVL2	-4.56222	5e-06		RNF115	-2.52224	0.011661		RPS19	4.53474	6e-06		MAP4	-2.77729	0.005482
ELOVL6	-4.58697	5e-06		GID8	2.52148	0.011686		SCGB1D2	4.52555	6e-06		TMCO6	-2.77678	0.00549
GNRH1	4.55585	5e-06		HLTF	-2.52123	0.011695		SNAPC5	-4.53251	6e-06		HIST1H4I	-2.77612	0.005501
HEPH	4.57233	5e-06		PIDD1	2.52006	0.011734		SUMO3	-4.54423	6e-06		KCNA1	-2.77556	0.005511
HSP90AB1	-4.58648	5e-06		MAP3K7	2.51894	0.011771		TAL1	4.53407	6e-06		LRFN3	-2.77534	0.005514
IPO5	-4.54755	5e-06		LRRC4C	-2.51826	0.011794		TLK1	-4.53481	6e-06		REPIN1	2.77456	0.005528
KARS	-4.56848	5e-06		EXOSC7	-2.51818	0.011796		ADCY8	4.48988	7e-06		ADAP2	2.77406	0.005536
LGMN	-4.57093	5e-06		HDAC1	2.5181	0.011799		AKAP5	-4.50153	7e-06		MFSD4	2.77307	0.005553
LMTK2	-4.57582	5e-06		MINOS1-NBL1	-2.51803	0.011802		ARF4	-4.50689	7e-06		MGAT2	-2.77295	0.005555
MAP1LC3A	-4.55535	5e-06		ALDOA	-2.51793	0.011805		ATP5G2	4.50353	7e-06		WWTR1	2.77283	0.005557
MICALL2	4.55519	5e-06		KIAA0319	-2.51785	0.011807		CNDP2	4.49116	7e-06		BTG4	2.77241	0.005564
MLIP	-4.56858	5e-06		PTPRC	2.51738	0.011823		DBNDD1	-4.49148	7e-06		MCF2	-2.77187	0.005574
MRPS21	-4.55437	5e-06		CHD1L	2.51602	0.011869		DCP2	4.49643	7e-06		PDHA1	-2.7713	0.005583
MTMR11	4.57851	5e-06		FAM219B	-2.51601	0.011869		DNAJC13	4.48288	7e-06		ATP1A3	-2.76918	0.00562
MXI1	4.549	5e-06		FUT1	-2.51528	0.011894		EDC3	-4.50584	7e-06		BAG4	-2.76909	0.005621
NKX3-1	4.56316	5e-06		PLA2G15	-2.51493	0.011906		EXTL2	-4.48244	7e-06		OTOF	2.76872	0.005628
ORC3	-4.55424	5e-06		EIF3E	2.51487	0.011907		F2RL1	4.48977	7e-06		PGK1	-2.76847	0.005632
PACSIN1	-4.55835	5e-06		ZNF83	2.51415	0.011932		FGFR2	4.48559	7e-06		MAP3K4	-2.76771	0.005645
PHYHD1	4.54793	5e-06		PSMA1	-2.51344	0.011956		FTSJ3	4.49493	7e-06		RIT2	-2.76704	0.005657
PLEKHB1	4.57956	5e-06		SLC22A17	-2.51267	0.011982		HDGF	4.48474	7e-06		FSD1	-2.76643	0.005668
POP7	-4.57963	5e-06		KIAA1217	2.51265	0.011983		INPP5J	-4.49065	7e-06		P2RX3	-2.76617	0.005672
PTPRO	-4.56332	5e-06		SWAP70	2.51223	0.011997		KALRN	-4.48022	7e-06		RAI14	-2.76547	0.005684
RFTN2	4.562	5e-06		ZNF354C	2.51214	0.012		MDM1	4.50761	7e-06		MTOR	-2.76504	0.005692
RMDN3	-4.57608	5e-06		PEBP1	-2.51083	0.012045		MID1	4.49129	7e-06		LYPD6B	-2.76479	0.005696
SCUBE3	4.5463	5e-06		CASC5	2.50915	0.012102		MKRN1	-4.48086	7e-06		POLI	2.76407	0.005709
SLCO3A1	4.55021	5e-06		LYST	2.50906	0.012105		NEMP1	4.50513	7e-06		HCN1	-2.76321	0.005724
SUPT4H1	-4.55732	5e-06		LCA5	2.5082	0.012135		NOTCH1	4.49094	7e-06		SLC12A5	-2.76281	0.005731
SYT11	-4.57464	5e-06		TAOK3	2.50745	0.012161		NRN1	-4.50533	7e-06		PXMP2	2.76256	0.005735
TCF12	4.58134	5e-06		ANAPC1	-2.50739	0.012163		NUDCD3	-4.50101	7e-06		LY86	-2.7623	0.00574
TGFB2	4.57722	5e-06		POLR2J4	2.50726	0.012167		NXT2	4.507	7e-06		BTRC	-2.76087	0.005765
TRIM4	4.5755	5e-06		HAUS2	2.50699	0.012176		OAZ2	-4.4879	7e-06		ARHGAP32	-2.76079	0.005766
U2AF2	4.57628	5e-06		EMC1	-2.50674	0.012185		PI4KA	-4.49273	7e-06		ENTPD1	2.75956	0.005788
UBE2W	-4.5712	5e-06		DIXDC1	2.50672	0.012186		PPP1R14B	4.50266	7e-06		DDB1	-2.75923	0.005794
ZCCHC24	4.5585	5e-06		CFL1	-2.50608	0.012208		PRKAR1A	-4.4809	7e-06		PDE10A	-2.75903	0.005797
ZDHHC2	4.54665	5e-06		PPP6R3	2.50583	0.012216		PTPRC	4.5058	7e-06		FZD8	-2.75714	0.005831
ABCA3	-4.53474	6e-06		PAH	2.50501	0.012245		RGS5	-4.50952	7e-06		CALM1	2.75703	0.005833
ABCG4	-4.51956	6e-06		ATP1B1	-2.50443	0.012265		SRSF10	4.50182	7e-06		MYPN	-2.75697	0.005834
ACSL6	-4.51992	6e-06		TNS1	2.50369	0.012291		STK26	-4.50822	7e-06		MYO1F	2.7565	0.005843
AK6	-4.5339	6e-06		PAGR1	2.50339	0.012301		TMEM123	4.50385	7e-06		MDFI	2.75635	0.005845
ANKRD29	-4.5303	6e-06		ACTL6A	2.50323	0.012307		TNFRSF6B	4.49899	7e-06		MICAL3	-2.75412	0.005885
APOBEC3F	4.53061	6e-06		USP20	-2.502	0.012349		TPM3	-4.5037	7e-06		HEY2	2.75399	0.005887
ARHGDIG	-4.51673	6e-06		PNMAL1	-2.50187	0.012354		VSIG4	4.50438	7e-06		CNTN1	-2.75303	0.005905
ARPC2	-4.51535	6e-06		AHNAK2	-2.50107	0.012382		YTHDF1	4.5064	7e-06		ARHGAP30	2.75273	0.00591
CAMSAP1	-4.51852	6e-06		CENPJ	2.5007	0.012395		AP2S1	-4.46877	8e-06		HAGLR	-2.75239	0.005916
CD22	4.51664	6e-06		NOS1AP	-2.5003	0.012409		AUP1	4.45406	8e-06		ARHGAP11A	2.75097	0.005942
CHST6	4.53293	6e-06		ING1	2.50017	0.012413		BMP7	4.45321	8e-06		USP29	-2.75082	0.005945
CTSZ	4.52439	6e-06		ESRRA	2.50011	0.012416		CARD8	4.46295	8e-06		SEC24B	-2.75016	0.005957
CYP46A1	-4.51351	6e-06		CDC42SE1	2.49932	0.012443		COPB1	4.45604	8e-06		ACACB	2.74873	0.005983
DIP2A	4.53679	6e-06		FLT1	2.49918	0.012448		DCLRE1C	4.47734	8e-06		PPP1R3E	-2.74853	0.005986
ERO1A	-4.53858	6e-06		ATP6AP1	-2.49907	0.012452		EIF4H	-4.46731	8e-06		TUBA1C	-2.74812	0.005994
ETV5	-4.53927	6e-06		LNPEP	-2.49899	0.012455		FABP3	-4.47357	8e-06		SAMSN1	2.74789	0.005998
FAXC	-4.54119	6e-06		CYP3A5	2.49888	0.012459		FAU	4.47841	8e-06		ATP5A1	-2.74785	0.005999
GYG2	4.52286	6e-06		DAB2IP	-2.49845	0.012474		FNBP1	4.46244	8e-06		ARFGAP1	2.74746	0.006006
HFE	4.53379	6e-06		RBM14	2.49843	0.012475		HAT1	4.45651	8e-06		NTN4	-2.74722	0.00601
HMG20A	-4.52488	6e-06		COPG2IT1	-2.49798	0.01249		INO80B	-4.45314	8e-06		SOBP	-2.74692	0.006016
HSPA13	-4.52648	6e-06		WDR47	-2.49661	0.012539		IRGQ	-4.47872	8e-06		TRIM56	2.74624	0.006028
ITGB1BP1	-4.52564	6e-06		CANT1	-2.49572	0.01257		ITPR3	4.4572	8e-06		ICAM4	-2.74511	0.006049
KAT6B	4.53088	6e-06		PEX7	-2.49532	0.012584		LSM4	-4.47394	8e-06		PHF14	-2.74498	0.006051
KDM1A	-4.5123	6e-06		APCDD1	2.49495	0.012597		MBNL1	4.47782	8e-06		PM20D2	-2.74492	0.006053
KIAA0368	-4.52697	6e-06		COA5	2.49425	0.012622		MLF2	-4.47085	8e-06		PHKA1	2.74466	0.006058
KIF1C	4.53986	6e-06		FTO	-2.4941	0.012628		MRE11A	4.47893	8e-06		IPMK	-2.74451	0.00606
KPNA3	-4.51584	6e-06		PSMA5	-2.49394	0.012633		NOL12	4.4562	8e-06		PES1	-2.74419	0.006066
LRP5	4.51404	6e-06		FAM126A	-2.49348	0.01265		P4HA1	4.4675	8e-06		PAK7	-2.74396	0.00607
MAPK4	4.53586	6e-06		MTHFD1	-2.49313	0.012662		PLA2G16	4.46506	8e-06		APPL1	-2.74191	0.006108
NT5DC3	-4.51005	6e-06		PATL1	2.49313	0.012662		PRKCH	-4.47793	8e-06		TSC2	-2.73981	0.006148
PGAP1	-4.5446	6e-06		INSM2	-2.4928	0.012674		RAP1B	4.47069	8e-06		MUC3A	-2.73846	0.006173
PHYHIP	-4.52571	6e-06		CCDC51	-2.49217	0.012696		RPS28	4.47552	8e-06		PRCP	-2.73831	0.006176
PREX1	4.51126	6e-06		ATP11B	2.49209	0.0127		S100A11	4.47539	8e-06		CCSAP	-2.73811	0.00618
RABGAP1L	-4.52743	6e-06		USP13	-2.49191	0.012706		SLC2A6	-4.45988	8e-06		FKBP1B	-2.73758	0.006189
RGR	4.51303	6e-06		DIP2A	2.48889	0.012814		SOCS5	-4.45533	8e-06		SCAPER	-2.73715	0.006198
RHBDD2	-4.53095	6e-06		ANKMY2	-2.48871	0.012821		SPARC	4.45501	8e-06		PHYHD1	2.73695	0.006201
RNF135	4.51428	6e-06		CDH10	-2.48841	0.012831		SPON1	4.47438	8e-06		RSPH10B2	2.73686	0.006203
SEPP1	4.52468	6e-06		GNAI1	2.48805	0.012845		TUBB6	4.46051	8e-06		EFR3A	-2.73648	0.00621
SLC16A9	4.51445	6e-06		ZNF142	-2.48644	0.012903		ACKR1	4.44299	9e-06		CHAC1	-2.7364	0.006212
SUSD1	-4.54476	6e-06		ARHGAP17	2.48553	0.012936		ACSS3	4.44054	9e-06		HNRNPH2	-2.73552	0.006228
TMX1	4.53001	6e-06		PPP2R2B	-2.48542	0.01294		AGO3	4.445	9e-06		MOGS	-2.73423	0.006253
TRAM1	4.52045	6e-06		CLCN5	-2.48459	0.01297		ARHGEF26	4.44139	9e-06		PPP1R9A	-2.73349	0.006267
WSB2	-4.51744	6e-06		PGRMC1	-2.4843	0.012981		ATRAID	4.43121	9e-06		APBA2	-2.73287	0.006279
ZFAND3	4.54469	6e-06		TMEM213	2.48386	0.012997		CCDC81	4.45236	9e-06		ALOX5	-2.73221	0.006291
ZFHX3	4.54097	6e-06		PREX1	2.48341	0.013013		CDK5R1	-4.44139	9e-06		CLDN11	2.73182	0.006299
AKAP5	-4.50696	7e-06		URGCP	-2.48229	0.013054		CFAP44	4.44281	9e-06		ABCA3	-2.73141	0.006307
CCSER2	-4.48176	7e-06		GTSE1	2.48185	0.01307		CFI	4.44429	9e-06		NCAPD2	-2.73126	0.006309
CFL1	-4.49449	7e-06		RFX3	2.48106	0.013099		CISD1	-4.43734	9e-06		KIF2C	2.7311	0.006313
CHMP4B	-4.50037	7e-06		PHYHIP	-2.4807	0.013112		COMMD3-BMI1	4.44384	9e-06		C1QTNF2	-2.73094	0.006316
GDA	-4.49461	7e-06		STAG2	2.47978	0.013146		CYP39A1	4.43107	9e-06		TMEM159	-2.7308	0.006318
GDAP1L1	-4.47991	7e-06		ENO2	-2.47854	0.013192		EEF2	-4.44473	9e-06		CLIP4	2.73043	0.006325
GPR161	4.49853	7e-06		MCM7	2.47788	0.013216		EFNB3	-4.43616	9e-06		TMEM56	-2.72986	0.006336
HSBP1	-4.49664	7e-06		CCDC121	2.47717	0.013243		IL27RA	4.44345	9e-06		SPTBN5	-2.72787	0.006375
INPP5J	-4.4859	7e-06		LIMD1	2.47702	0.013249		ISOC2	4.44937	9e-06		AUH	2.72711	0.006389
ITPR2	4.48351	7e-06		ZFP62	2.4762	0.013279		KHNYN	4.45059	9e-06		LAG3	-2.72659	0.006399
KCNIP4	-4.4914	7e-06		RBL2	2.47602	0.013286		LAP3	4.43609	9e-06		SAMD15	-2.72613	0.006408
KCNK1	-4.48887	7e-06		SOS2	2.47588	0.013291		MANBA	4.43837	9e-06		NCCRP1	2.72538	0.006423
LBR	4.50023	7e-06		SLTM	2.47586	0.013292		MAPRE3	-4.43935	9e-06		HCFC1	-2.72523	0.006426
LIN7A	-4.48545	7e-06		VWA5A	-2.47566	0.013299		MPV17	-4.43541	9e-06		CCNG1	-2.72513	0.006428
LRRC8B	-4.49481	7e-06		LAMA2	2.47376	0.01337		NDUFV2	-4.4507	9e-06		SNW1	-2.72489	0.006432
MAD2L1BP	-4.48402	7e-06		GPRIN3	-2.47306	0.013396		PCF11	4.43092	9e-06		FXYD3	2.7247	0.006436
METAP1	-4.49011	7e-06		CD40	2.47292	0.013401		PER1	4.45046	9e-06		JAK2	-2.72397	0.00645
MIA3	-4.50579	7e-06		MN1	-2.47244	0.013419		PGK1	-4.4289	9e-06		NT5DC3	-2.72375	0.006455
MYOM1	4.49203	7e-06		CYB5R1	-2.47131	0.013462		POU5F1P4	4.45084	9e-06		AP4M1	2.72338	0.006462
NDEL1	-4.50353	7e-06		LRFN1	-2.4702	0.013504		PRRC2C	4.44519	9e-06		ST6GALNAC5	-2.72333	0.006463
PIGZ	-4.48436	7e-06		MYNN	2.46988	0.013516		RDH5	4.44104	9e-06		SLC24A5	2.72293	0.006471
PRRX1	4.48166	7e-06		CHGB	-2.46904	0.013548		SLC43A3	4.43214	9e-06		AURKB	2.72288	0.006472
RASAL1	-4.48755	7e-06		KIF13B	2.46772	0.013598		SMARCD3	-4.43001	9e-06		USE1	-2.7227	0.006475
RASGRP3	4.50008	7e-06		HMGCS1	-2.46709	0.013622		TFIP11	4.43094	9e-06		MYH4	-2.72235	0.006482
SHROOM2	-4.48899	7e-06		MAP3K2	2.46581	0.01367		TTC9	-4.42969	9e-06		SNORD87	2.72109	0.006507
SYTL4	4.49632	7e-06		BCAT1	-2.46493	0.013704		TWF1	4.44089	9e-06		SOX6	2.72077	0.006513
UBE2V2	-4.48421	7e-06		SMAP1	-2.46447	0.013722		WWP1	-4.43397	9e-06		GCLC	-2.71976	0.006533
ZNF711	-4.4856	7e-06		SGSH	-2.46424	0.01373		ZEB1	4.43631	9e-06		KLHL6	2.71927	0.006543
ACTR1B	-4.45714	8e-06		PGR	-2.46311	0.013774		ZFC3H1	4.43384	9e-06		HIF1AN	-2.71894	0.006549
ARHGAP32	-4.46133	8e-06		BORCS8	-2.46224	0.013807		ABI2	-4.41486	1e-05		ADAT2	-2.71876	0.006553
CCNE1	-4.45893	8e-06		DAB2	2.45959	0.01391		ARL2	-4.41779	1e-05		SPATA16	2.71838	0.00656
DPP10	-4.45437	8e-06		FAN1	2.45728	0.013999		ARMC1	-4.42394	1e-05		CDH8	-2.7182	0.006564
EGFR	4.45441	8e-06		HTT	-2.4567	0.014022		CACNB4	-4.41501	1e-05		MRPS18A	-2.71736	0.006581
EPHA5	-4.46433	8e-06		PRTFDC1	2.45562	0.014064		CLMN	4.41219	1e-05		ST8SIA5	-2.71657	0.006596
FNDC5	-4.47144	8e-06		SAR1A	-2.45562	0.014064		EP300	4.4145	1e-05		GSTO1	-2.71635	0.006601
FRS3	-4.46239	8e-06		IARS	-2.45558	0.014066		FRAS1	-4.41187	1e-05		FBLN2	-2.71609	0.006606
IGF1R	4.46854	8e-06		NRN1	-2.45444	0.014111		HADHB	4.42228	1e-05		DNAJA2	-2.71563	0.006615
KLC2	-4.4553	8e-06		USP21	2.45416	0.014122		HAUS7	4.40815	1e-05		RLF	-2.71518	0.006624
KTN1	4.46826	8e-06		MTMR10	2.45369	0.01414		ILVBL	4.40846	1e-05		MSL1	2.71507	0.006626
LRRN3	-4.46329	8e-06		BAZ1A	2.45355	0.014146		KCTD12	4.41945	1e-05		ATPIF1	-2.71382	0.006651
MAP4K5	4.45615	8e-06		TMBIM4	2.4525	0.014187		KDM5A	4.41646	1e-05		BDP1	-2.71368	0.006654
MED8	-4.4744	8e-06		PRLR	2.45144	0.014229		LDLR	4.42128	1e-05		KCTD16	-2.71308	0.006666
MRGPRF	4.46949	8e-06		MRPL30	-2.4513	0.014234		LUC7L2	4.41031	1e-05		MTMR7	-2.71302	0.006667
NECAB2	-4.46483	8e-06		RSPRY1	-2.45116	0.01424		OXCT1	-4.408	1e-05		PON2	-2.7129	0.00667
OCIAD2	-4.4717	8e-06		PITPNM3	-2.45111	0.014242		PDE4C	4.41743	1e-05		TFB2M	-2.7129	0.00667
POPDC3	-4.45734	8e-06		PLOD3	2.45043	0.014268		PDLIM1	4.42022	1e-05		CENPF	2.71284	0.006671
PRRT1	-4.47882	8e-06		CPNE5	-2.44985	0.014292		RAB20	4.42362	1e-05		FERMT2	2.71262	0.006676
RAB1A	-4.47851	8e-06		ZNF592	2.44931	0.014313		SEC62	4.42773	1e-05		TRIM60	-2.71209	0.006686
RAPH1	-4.47195	8e-06		TMEM170A	2.44858	0.014342		SGF29	4.41148	1e-05		PLCE1	-2.71123	0.006703
RNF213	4.46932	8e-06		ANKRD36	2.44759	0.014381		SLC12A7	4.42079	1e-05		FBXL8	-2.71103	0.006707
RRAGA	-4.45517	8e-06		ARL6IP6	2.4473	0.014393		SNORA81	-4.4085	1e-05		NR4A1	-2.71104	0.006707
SALL1	4.4658	8e-06		DNAJB6	2.44715	0.014399		SQSTM1	4.4229	1e-05		CCDC78	2.7107	0.006714
SLC9A9	4.47427	8e-06		SLC14A1	2.44668	0.014418		STAG1	4.40752	1e-05		ARC	-2.70785	0.006772
SPATA13	4.45319	8e-06		BCL6	2.4461	0.014441		ZCCHC24	4.41656	1e-05		CALHM3	-2.70623	0.006805
TRPC1	-4.46712	8e-06		MFN2	-2.44579	0.014454		ZNHIT6	4.41275	1e-05		SNX5	2.70621	0.006806
TUBGCP2	-4.46528	8e-06		SCG5	-2.44381	0.014533		APP	-4.38911	1.1e-05		SKIL	-2.70612	0.006808
ABI3BP	4.43659	9e-06		NECAP1	-2.44247	0.014587		ARHGEF2	-4.39704	1.1e-05		TMEM9B	2.70571	0.006816
ALMS1	4.43962	9e-06		FAM65A	-2.44209	0.014602		ARMCX3	-4.39455	1.1e-05		SNX25	-2.70522	0.006826
BEX5	-4.43744	9e-06		INF2	2.44163	0.014621		ATP5F1	-4.398	1.1e-05		ZNF711	-2.70424	0.006846
BRI3	4.44311	9e-06		ANGEL1	2.44089	0.014651		DDX3X	4.3961	1.1e-05		PHKG1	2.70341	0.006863
CD48	4.43063	9e-06		CDK1	2.44079	0.014655		DERL2	4.39128	1.1e-05		OAZ3	-2.70333	0.006865
CNOT6	4.43016	9e-06		QPRT	-2.4406	0.014663		DPYD	4.38881	1.1e-05		MRPL3	2.70309	0.00687
CUTA	-4.45062	9e-06		PDZD2	2.44017	0.01468		DUSP4	-4.39135	1.1e-05		SERPINA11	-2.70142	0.006904
DHRS7B	-4.43046	9e-06		RAPGEF2	2.43964	0.014702		FABP6	-4.40327	1.1e-05		DUSP23	-2.70136	0.006906
EFNA3	-4.44029	9e-06		CAPZA2	-2.43941	0.014711		FYN	4.39424	1.1e-05		ZCCHC3	-2.70133	0.006906
FAM220A	-4.44322	9e-06		CAT	2.43846	0.01475		GOLM1	4.39008	1.1e-05		ARL6IP1	-2.7012	0.006909
GIMAP8	4.43356	9e-06		TAZ	2.43759	0.014785		LGALS8	-4.39507	1.1e-05		FRMD6	-2.70065	0.00692
GRIK1	-4.43275	9e-06		SART1	2.43745	0.014791		LIMS3	4.39325	1.1e-05		NF1	-2.70056	0.006922
GSKIP	-4.44341	9e-06		TANGO2	-2.43707	0.014807		MRPS7	-4.39974	1.1e-05		NRSN1	-2.69962	0.006942
IL17RD	4.43649	9e-06		TMEM132B	-2.43674	0.014821		NDP	4.40409	1.1e-05		RCHY1	-2.69851	0.006965
MARCH8	4.44236	9e-06		FAM175B	-2.43608	0.014847		NUP93	-4.39172	1.1e-05		CXXC5	-2.6984	0.006967
MLF2	-4.44635	9e-06		FKBP5	2.43499	0.014892		PAXBP1	4.39314	1.1e-05		SACS	-2.69844	0.006967
NUDT21	-4.44657	9e-06		SERPINB6	2.4341	0.014929		PLTP	4.39799	1.1e-05		PRKCA	-2.69776	0.006981
PRPF3	4.44809	9e-06		PNPO	-2.43161	0.015032		S100A8	4.39792	1.1e-05		HMGN3	2.69667	0.007004
PSMG3	-4.42972	9e-06		TOLLIP	-2.43156	0.015034		SEMA6A	4.40195	1.1e-05		RBP4	-2.69656	0.007006
RAB35	-4.44426	9e-06		ENPP4	2.43011	0.015094		SGSM2	-4.40142	1.1e-05		RDH14	-2.69568	0.007025
STAT5A	4.43901	9e-06		TRIM3	-2.43002	0.015098		SLC7A7	4.39494	1.1e-05		PLCXD3	-2.69467	0.007046
TIMM8B	-4.44084	9e-06		LIFR	2.42956	0.015117		SMAD1	4.38724	1.1e-05		MYLK4	-2.69453	0.007049
TRIOBP	4.44386	9e-06		ENY2	-2.42932	0.015127		SPG21	4.40457	1.1e-05		NOP58	-2.69424	0.007055
TTC9B	-4.43939	9e-06		CLDN1	-2.42902	0.01514		TNFSF13	4.39842	1.1e-05		TPM1	-2.69373	0.007066
BCAS2	-4.41142	1e-05		SYNJ1	-2.42757	0.0152		TYW1	4.38958	1.1e-05		ASB16	2.69349	0.007071
BRWD3	4.42496	1e-05		ARL6	-2.42751	0.015203		VPS54	4.40311	1.1e-05		FGD6	2.69345	0.007072
CHAF1B	-4.41785	1e-05		PARP2	-2.42665	0.015239		ASPH	4.38294	1.2e-05		IFIT3	2.69219	0.007099
CNPY2	-4.41033	1e-05		SNPH	-2.42596	0.015268		COPS7A	-4.37891	1.2e-05		JUNB	-2.69208	0.007101
CUL1	-4.42643	1e-05		RGPD2	2.42512	0.015303		HIST2H2BE	4.37161	1.2e-05		GALNT6	-2.6917	0.007109
DLG4	-4.41164	1e-05		CNIH2	-2.42468	0.015322		ITPR2	4.3846	1.2e-05		HSPA4L	-2.69116	0.00712
DNAJB9	-4.41854	1e-05		VCAN	2.42452	0.015329		KCNN3	4.36983	1.2e-05		PPFIA4	2.69106	0.007123
FKBP5	4.41072	1e-05		CHSY3	-2.42404	0.015349		KIAA0922	-4.38662	1.2e-05		ZBP1	2.691	0.007124
GRIA2	-4.41634	1e-05		DUT	2.42283	0.0154		NIF3L1	-4.36887	1.2e-05		HEATR3	2.69079	0.007128
HAUS4	4.42409	1e-05		GNG8	2.42241	0.015418		NOMO3	-4.38391	1.2e-05		AARS	-2.68988	0.007148
MIF	-4.42695	1e-05		HDAC5	-2.42198	0.015436		PLXDC2	4.36996	1.2e-05		MYH3	-2.68836	0.00718
MOCS2	-4.417	1e-05		ASPA	2.4215	0.015457		PSMB7	-4.37994	1.2e-05		COMT	2.68706	0.007209
PABPC1	4.422	1e-05		TTC9	-2.42148	0.015457		RTN3	-4.38086	1.2e-05		NFYB	-2.68628	0.007225
PDZD11	-4.40763	1e-05		RDX	2.42107	0.015475		SLC38A2	4.38227	1.2e-05		CEP83	-2.68573	0.007237
PRKACA	-4.41473	1e-05		ANO10	-2.42041	0.015503		SON	4.38542	1.2e-05		MIR145	-2.68566	0.007239
PRKAG2	-4.41707	1e-05		THOC7	-2.41996	0.015522		SUPT7L	-4.37831	1.2e-05		CORO2A	-2.6855	0.007242
PSMD6	-4.41383	1e-05		KCNMA1	-2.41945	0.015544		TNFSF10	-4.38394	1.2e-05		SLC25A22	-2.68495	0.007254
RNF114	4.42159	1e-05		UBFD1	-2.41693	0.015652		ABR	-4.35906	1.3e-05		SFXN4	2.68406	0.007273
RPS6KA1	4.40698	1e-05		CTSS	2.41568	0.015706		AKAP6	-4.35582	1.3e-05		SLC7A4	-2.6831	0.007294
TCEB1	-4.41185	1e-05		CDC14A	2.41516	0.015728		ATRNL1	-4.35719	1.3e-05		TLCD2	2.68306	0.007295
TNFRSF10D	4.41973	1e-05		NRCAM	-2.41413	0.015773		AXL	4.35771	1.3e-05		HDHD2	2.68295	0.007298
TNIP2	4.41369	1e-05		NAPEPLD	2.41289	0.015827		FAM111A	4.35814	1.3e-05		APBB1	-2.68241	0.00731
YWHAQ	-4.41308	1e-05		YME1L1	-2.41284	0.015829		IRAK3	4.36597	1.3e-05		PTPN4	-2.68214	0.007315
CAND1	-4.40582	1.1e-05		ARHGAP24	-2.41272	0.015834		MZT2B	4.36589	1.3e-05		COL27A1	2.68119	0.007336
CEND1	-4.39167	1.1e-05		FCF1	2.4127	0.015835		NAB2	-4.36741	1.3e-05		HIF1A	-2.68097	0.007341
DICER1	4.40624	1.1e-05		CGGBP1	2.41233	0.015851		PHACTR1	-4.36672	1.3e-05		RICTOR	-2.67929	0.007378
FAM19A2	-4.38803	1.1e-05		SYT3	-2.41198	0.015866		PIGA	4.35596	1.3e-05		CPEB2	-2.67914	0.007381
HVCN1	4.40132	1.1e-05		FAM84B	2.41159	0.015883		PRPF4B	4.35368	1.3e-05		KRT20	-2.67816	0.007403
ITGB3	4.39385	1.1e-05		CEP104	2.41134	0.015894		RANBP9	-4.35337	1.3e-05		FOXG1	-2.67701	0.007428
LMAN1L	4.38832	1.1e-05		ABI2	-2.41012	0.015947		RBM22	4.36375	1.3e-05		GPRIN3	-2.67687	0.007431
MRPS33	-4.39872	1.1e-05		STAMBPL1	2.40969	0.015966		RPS10	4.36628	1.3e-05		RPS6KA2	-2.67667	0.007436
MTERF3	-4.39615	1.1e-05		CDK5	-2.40921	0.015987		RPS23	4.36188	1.3e-05		MRPL42	-2.67657	0.007438
NOTCH2NL	4.40419	1.1e-05		OIP5-AS1	2.40884	0.016003		SECISBP2L	4.3669	1.3e-05		TAF6	2.67643	0.007441
PPP1R2	-4.39165	1.1e-05		RCN2	-2.40553	0.016149		SPAG7	-4.35343	1.3e-05		RGS20	2.67487	0.007476
SNRNP48	4.39178	1.1e-05		DCTD	-2.40551	0.01615		TMEM14B	-4.35808	1.3e-05		CNIH3	-2.67423	0.00749
SPHKAP	-4.40195	1.1e-05		FMNL2	2.40511	0.016168		TOMM20	-4.35292	1.3e-05		EZH1	-2.67236	0.007532
STON1	4.40323	1.1e-05		SNTG1	-2.40492	0.016176		TPST1	4.36551	1.3e-05		PPA1	-2.67191	0.007542
TMEM158	-4.40139	1.1e-05		RCOR3	-2.40359	0.016235		YWHAH	-4.36668	1.3e-05		NTN3	-2.67112	0.00756
ANXA7	-4.38126	1.2e-05		ZHX1	2.40329	0.016248		ARFGEF1	-4.35062	1.4e-05		EQTN	-2.67059	0.007572
B3GNT5	4.3697	1.2e-05		MFSD9	-2.40278	0.016271		ATP6V1B2	-4.34681	1.4e-05		ELFN2	-2.67042	0.007576
CACNB3	-4.38133	1.2e-05		KRAS	-2.40198	0.016306		CRMP1	-4.34766	1.4e-05		SFMBT2	2.66858	0.007617
FAM174B	-4.3754	1.2e-05		NDRG4	-2.40191	0.01631		HIGD1A	-4.34301	1.4e-05		ENPP5	-2.66835	0.007623
FRMD4A	-4.37213	1.2e-05		DNAJB1	2.40006	0.016393		ITGB5	4.34354	1.4e-05		CNOT4	-2.66805	0.007629
GGCT	-4.38245	1.2e-05		COQ10B	-2.39915	0.016433		KHDRBS2	-4.34722	1.4e-05		GIT1	-2.66774	0.007636
GRB2	-4.37968	1.2e-05		ZNF532	2.39858	0.016459		LSM6	4.35064	1.4e-05		NPHP3	-2.66744	0.007643
INPP4A	-4.37401	1.2e-05		TLK2	2.39825	0.016474		MAPK8IP1	-4.34542	1.4e-05		IKBIP	2.66737	0.007645
KIAA1958	4.38586	1.2e-05		TUFT1	-2.39816	0.016478		MICB	4.35147	1.4e-05		SLAMF6	2.66726	0.007647
LDLRAD3	4.37229	1.2e-05		SETD2	2.39682	0.016538		NDUFB11	-4.34047	1.4e-05		DDAH1	2.6664	0.007667
MCM8	4.37946	1.2e-05		TGDS	2.3967	0.016544		PEG10	-4.34686	1.4e-05		TIMM17A	-2.66597	0.007677
MRPS18C	-4.37441	1.2e-05		ZNF629	-2.39646	0.016554		PIAS2	-4.33966	1.4e-05		MAPKBP1	-2.6646	0.007708
MTMR3	4.37287	1.2e-05		CNRIP1	-2.3963	0.016562		PPP2R3B	4.34905	1.4e-05		FOXA1	2.6644	0.007713
NEK8	4.38262	1.2e-05		EVL	-2.39606	0.016573		RNF14	-4.34763	1.4e-05		TMEM80	2.66396	0.007723
PKIA	-4.38051	1.2e-05		MT1H	2.39575	0.016586		SCIN	4.34872	1.4e-05		CD248	-2.66364	0.00773
PKNOX2	-4.38397	1.2e-05		CD276	-2.39547	0.016599		ST3GAL5	-4.34799	1.4e-05		SRSF9	2.66346	0.007734
POP4	-4.37438	1.2e-05		RIMS2	-2.39467	0.016635		TAP1	4.34197	1.4e-05		IDH3A	-2.66327	0.007739
PPP2R4	-4.37678	1.2e-05		VIM	2.39189	0.016762		TARBP1	-4.34934	1.4e-05		ACTN3	-2.66275	0.00775
QRICH1	-4.37265	1.2e-05		KCNE4	2.39114	0.016796		TUG1	4.34125	1.4e-05		HAPLN4	2.66233	0.00776
ROM1	4.37666	1.2e-05		NPFF	2.39043	0.016829		WDR77	-4.34526	1.4e-05		SNAPIN	2.6622	0.007763
SMC5	4.38201	1.2e-05		TRPS1	2.38928	0.016881		ZBTB1	4.34221	1.4e-05		GPR65	2.66074	0.007797
SOS2	4.38198	1.2e-05		SEPT3	-2.38907	0.016891		ZCCHC11	4.33921	1.4e-05		AMN	-2.66041	0.007805
TFAP2C	4.38133	1.2e-05		ARL4C	-2.38796	0.016942		ZFYVE26	4.34495	1.4e-05		SYNJ1	-2.66024	0.007809
TRAPPC4	-4.37135	1.2e-05		CNST	-2.38766	0.016956		ZNF217	4.34367	1.4e-05		GPR137B	2.66018	0.00781
UPRT	-4.37045	1.2e-05		LUC7L	2.38753	0.016962		ACOT11	4.32544	1.5e-05		HPS1	2.65964	0.007823
ACSF2	4.35494	1.3e-05		SP3	2.38748	0.016964		DHFR	4.33448	1.5e-05		PLCB3	2.65898	0.007838
ADGRL3	-4.36125	1.3e-05		FOXO1	2.38642	0.017013		ECE1	4.32229	1.5e-05		CYB5D2	2.65884	0.007841
AIG1	-4.35915	1.3e-05		PCMT1	-2.38632	0.017018		EIF4G3	-4.33486	1.5e-05		LMTK2	-2.65876	0.007843
ARVCF	4.36606	1.3e-05		MAGI3	-2.38605	0.01703		GNB1	-4.33052	1.5e-05		BCL2L11	-2.65856	0.007848
BNC2	4.36035	1.3e-05		ZC3H14	2.38604	0.017031		HEATR1	4.3351	1.5e-05		GRK5	-2.65853	0.007848
BRF2	-4.36081	1.3e-05		SRPK2	-2.38563	0.01705		NFATC1	4.32289	1.5e-05		ATP2A2	-2.65779	0.007866
DNAJC7	-4.35827	1.3e-05		PAK6	-2.3853	0.017065		NTF3	4.32978	1.5e-05		AAK1	-2.65761	0.00787
EPRS	-4.35224	1.3e-05		ZNF460	2.38518	0.017071		PITPNA	-4.32984	1.5e-05		EPHX4	-2.65719	0.00788
FAM98A	-4.35782	1.3e-05		PDS5B	2.38511	0.017074		POU2F1	4.33506	1.5e-05		GPATCH11	2.65609	0.007905
GLO1	-4.36736	1.3e-05		NOTCH2NL	2.3849	0.017084		RIMS1	-4.33245	1.5e-05		TREM2	2.65606	0.007906
HNRNPUL2-BSCL2	-4.3571	1.3e-05		TUBA1C	-2.38402	0.017125		SSR1	4.33489	1.5e-05		EXOC3L4	-2.65533	0.007923
HPRT1	-4.3616	1.3e-05		MFAP3	2.38184	0.017226		APC	4.31508	1.6e-05		SLC52A3	-2.65506	0.00793
LAMB2	4.35729	1.3e-05		HIST2H2BE	2.38153	0.017241		ARG2	-4.30938	1.6e-05		GLRX	2.65494	0.007932
MAPK13	-4.36215	1.3e-05		ATOX1	-2.38096	0.017268		ARPC4-TTLL3	-4.31511	1.6e-05		PLEKHA3	-2.65496	0.007932
MNAT1	-4.35386	1.3e-05		RAB11FIP3	-2.38017	0.017305		ATP13A2	-4.31512	1.6e-05		ITM2A	-2.65429	0.007948
NUPL2	-4.36325	1.3e-05		KDM5A	2.37985	0.017319		CUL4A	4.31768	1.6e-05		LDB2	-2.65382	0.007959
PRPF19	-4.36487	1.3e-05		TTC39C	-2.37915	0.017352		GALNT2	4.31685	1.6e-05		ACOT11	2.65303	0.007977
RECQL	4.35414	1.3e-05		IGF2R	2.37903	0.017358		HMGB2	4.31765	1.6e-05		INO80D	-2.65187	0.008005
RNF26	-4.36444	1.3e-05		CAMKMT	-2.37742	0.017434		KTN1	4.30787	1.6e-05		AP1M2	-2.65089	0.008028
TMEM123	4.36821	1.3e-05		MKNK2	2.37665	0.017471		NSFL1C	-4.30898	1.6e-05		TRPV4	-2.65087	0.008028
ERF	4.3458	1.4e-05		RNASEH2C	2.37556	0.017522		P2RX5	-4.32088	1.6e-05		UNC93B1	2.65076	0.008031
EXTL1	-4.33897	1.4e-05		SNORD73A	2.37551	0.017525		RFTN1	4.31026	1.6e-05		FASTK	2.65054	0.008036
FAM131A	-4.33662	1.4e-05		RNF217	2.3748	0.017558		SCG3	-4.30936	1.6e-05		OSTF1	-2.64997	0.00805
FDX1L	-4.34687	1.4e-05		ZCCHC2	2.37434	0.01758		SRSF6	4.3107	1.6e-05		BOD1L1	-2.64993	0.008051
LDB2	-4.34139	1.4e-05		SNORA11D	-2.37428	0.017583		TMBIM1	4.31937	1.6e-05		LOXL2	2.64962	0.008058
MEA1	-4.34127	1.4e-05		GNRH1	2.3741	0.017592		ZNF428	-4.30842	1.6e-05		SEC23A	-2.64899	0.008073
NUP93	-4.33634	1.4e-05		DNAJC16	-2.37392	0.0176		ATPIF1	-4.29969	1.7e-05		SNORD73A	2.64884	0.008077
POMP	-4.33904	1.4e-05		SRSF11	2.37369	0.017611		BBS4	4.29477	1.7e-05		CLMP	2.64767	0.008105
RUSC1	-4.33709	1.4e-05		PFDN1	-2.37338	0.017626		CSPG4	4.30322	1.7e-05		ADPGK	2.6472	0.008116
SRSF8	-4.35049	1.4e-05		MT1M	2.37249	0.017668		CSPP1	4.30311	1.7e-05		PDE3B	2.64681	0.008126
TSFM	-4.35013	1.4e-05		MSANTD2	2.37226	0.01768		FIG4	-4.30102	1.7e-05		UCP3	2.64647	0.008134
TSPYL1	-4.34533	1.4e-05		FAM86DP	-2.37168	0.017707		G3BP2	-4.30674	1.7e-05		ROR1	-2.646	0.008145
WFDC1	-4.34674	1.4e-05		ENTPD4	-2.37061	0.017759		HNRNPH1	4.29812	1.7e-05		MON2	-2.64593	0.008147
CADM3	-4.32248	1.5e-05		P2RX5	-2.37059	0.01776		ME2	-4.30582	1.7e-05		CIAO1	-2.64437	0.008184
CMC2	-4.33357	1.5e-05		CDK5RAP1	-2.37046	0.017766		PCYOX1L	-4.30674	1.7e-05		CILP2	-2.64424	0.008187
CREB1	4.33444	1.5e-05		PUS10	2.37022	0.017778		SCRIB	4.30227	1.7e-05		CDH11	-2.64306	0.008216
DCTN2	-4.32356	1.5e-05		TRIQK	2.37021	0.017778		SEH1L	-4.30304	1.7e-05		PAPD7	-2.64266	0.008226
FAM20C	4.328	1.5e-05		RECQL	2.37011	0.017783		SPSB3	4.29696	1.7e-05		OAZ1	-2.64211	0.008239
HERC1	-4.33418	1.5e-05		RPS7	2.37008	0.017784		SRI	4.29572	1.7e-05		ZNF292	-2.64174	0.008248
INO80B	-4.32329	1.5e-05		LINC00965	-2.3698	0.017798		SRRM2	4.3019	1.7e-05		ALOX5AP	2.64166	0.00825
MAML1	4.33395	1.5e-05		HIPK2	2.36874	0.017849		TMOD2	-4.30467	1.7e-05		DHFR	2.64161	0.008251
N4BP2L1	-4.33598	1.5e-05		PRUNE2	2.36874	0.017849		TMPRSS5	4.30377	1.7e-05		ZRSR2	-2.64107	0.008264
NAE1	-4.33598	1.5e-05		PCDH17	-2.3685	0.01786		TOPORS	4.2973	1.7e-05		USP7	-2.64081	0.008271
PTAFR	4.32648	1.5e-05		SYNGR1	-2.3684	0.017865		VSIG10	4.29683	1.7e-05		HOXD4	-2.63892	0.008317
SCAMP2	4.3284	1.5e-05		FOXA2	-2.36819	0.017875		WDR19	4.30255	1.7e-05		WDR55	-2.63874	0.008322
SLC25A29	4.33504	1.5e-05		KCNQ2	-2.36682	0.017942		AKAP10	4.28876	1.8e-05		AIFM2	2.63822	0.008334
SUSD4	-4.32667	1.5e-05		KIF13A	2.36537	0.018012		BPTF	4.28935	1.8e-05		HECTD2	-2.63806	0.008338
TMBIM1	4.33097	1.5e-05		NOL6	-2.36491	0.018035		CALML4	4.28527	1.8e-05		CCDC90B	2.63745	0.008353
TOMM34	-4.32683	1.5e-05		DOHH	2.36427	0.018065		CKAP4	4.28327	1.8e-05		CGREF1	-2.63677	0.00837
U2AF1L4	-4.33248	1.5e-05		INPP5K	-2.3635	0.018103		DEF8	-4.28767	1.8e-05		RND1	-2.63675	0.008371
ARHGEF11	-4.31094	1.6e-05		SEC11A	2.36295	0.01813		DOCK4	-4.28918	1.8e-05		UBAP1	-2.63578	0.008394
ATP5O	-4.32151	1.6e-05		KLHL1	-2.36251	0.018152		FGF1	4.29162	1.8e-05		TCF7	-2.63214	0.008485
CACNA1A	-4.31869	1.6e-05		ELAC2	-2.36235	0.018159		FKBP10	4.29291	1.8e-05		LIN7B	-2.63189	0.008491
CCDC8	4.3124	1.6e-05		RAD51-AS1	2.36164	0.018194		GRM8	-4.29072	1.8e-05		FBXO33	-2.63155	0.0085
CDK5R1	-4.32132	1.6e-05		VSTM2A	-2.36132	0.01821		MAPKAP1	-4.29317	1.8e-05		GPR63	-2.63054	0.008525
CIITA	4.32141	1.6e-05		NDUFB4	2.36093	0.018229		NEK11	4.29025	1.8e-05		PDCD4	-2.63024	0.008532
FRY	-4.32067	1.6e-05		SYPL1	2.36068	0.018241		SAP18	4.28385	1.8e-05		NEFH	-2.62857	0.008575
GAPDH	-4.30909	1.6e-05		PTPRO	-2.35974	0.018288		SPTSSA	4.28253	1.8e-05		SHISA9	-2.6285	0.008576
GRAMD4	-4.31921	1.6e-05		HINT3	2.35971	0.018289		ABCE1	-4.27952	1.9e-05		ATN1	-2.62801	0.008589
IGSF8	-4.32007	1.6e-05		CPEB2	2.35807	0.01837		ACYP2	-4.27684	1.9e-05		KRT9	-2.62796	0.00859
IL10RA	4.30818	1.6e-05		HNRNPA2B1	2.35756	0.018395		ADCK2	-4.28074	1.9e-05		ACP6	-2.62754	0.0086
KIF21B	-4.31733	1.6e-05		HMGCL	-2.35723	0.018412		AMPD2	-4.27148	1.9e-05		SYT1	-2.62711	0.008612
KLHL35	-4.30804	1.6e-05		SNHG19	2.35545	0.0185		BRE	-4.28225	1.9e-05		PCDHA7	-2.62697	0.008615
MXD4	4.31633	1.6e-05		PPM1F	-2.35407	0.018569		C3AR1	4.27964	1.9e-05		LRRTM3	-2.62622	0.008634
NETO1	-4.31859	1.6e-05		IL13RA1	2.35403	0.018571		CACNA1D	-4.2729	1.9e-05		RPTOR	-2.62555	0.008651
NOTCH3	4.31351	1.6e-05		PRRT1	-2.35399	0.018573		GAD1	-4.27132	1.9e-05		TUBA4A	-2.62513	0.008662
ORC5	-4.31199	1.6e-05		RPL28	2.35318	0.018614		GDI2	-4.28155	1.9e-05		FBRSL1	-2.62505	0.008664
PET117	-4.3166	1.6e-05		CD84	2.35315	0.018615		IDH1	4.27362	1.9e-05		CXCR3	-2.62295	0.008717
PIM2	-4.31515	1.6e-05		RHEB	2.35244	0.018651		LEF1	4.27878	1.9e-05		PARP12	2.62276	0.008722
RAMP3	4.31625	1.6e-05		NOP2	2.35242	0.018652		LMO3	-4.28034	1.9e-05		VIP	2.62007	0.008791
RANBP6	-4.31042	1.6e-05		MGA	2.35204	0.018671		PIK3C3	4.28122	1.9e-05		RAD51AP2	2.6194	0.008809
SEMA4A	-4.3092	1.6e-05		TMEM92-AS1	2.35188	0.018679		SNRPB2	-4.27836	1.9e-05		FAM126B	-2.61661	0.008881
SHOC2	-4.3206	1.6e-05		ZNF81	2.35183	0.018681		TAGLN3	-4.27803	1.9e-05		SYNGR4	-2.61654	0.008883
SYNGR1	-4.31011	1.6e-05		SLC25A22	-2.35103	0.018721		TMED10	4.27647	1.9e-05		KDM5B	-2.61651	0.008884
TMEM14B	-4.32034	1.6e-05		ERAP1	2.34973	0.018787		TTC39A	-4.27114	1.9e-05		DOC2B	-2.61632	0.008888
UBR3	-4.3131	1.6e-05		LHFPL4	-2.34912	0.018818		YWHAQ	-4.28201	1.9e-05		ANGPTL7	-2.61434	0.00894
ANK2	-4.30383	1.7e-05		GOLGA1	2.34887	0.01883		KLF12	4.26298	2e-05		CTSA	2.61422	0.008943
ARMCX4	-4.2957	1.7e-05		SNX25	-2.34813	0.018868		MSL2	4.26391	2e-05		RPS13	2.61325	0.008969
ATP2B3	-4.30286	1.7e-05		MON2	2.34704	0.018923		NFYA	4.27053	2e-05		FCHO1	2.61284	0.008979
B3GALT6	-4.3051	1.7e-05		SPOP	2.34664	0.018943		PDE4A	-4.26174	2e-05		E4F1	-2.61237	0.008992
BRK1	-4.3058	1.7e-05		SFR1	2.34639	0.018956		PLCH1	4.2667	2e-05		FARSB	-2.61205	0.009
CHCHD3	-4.3037	1.7e-05		ARF5	-2.34591	0.018981		SNORD96A	4.26657	2e-05		ATXN7L1	-2.61191	0.009004
DNAJC10	-4.29996	1.7e-05		PEX11B	-2.34529	0.019012		TRA2B	4.26477	2e-05		C1QC	2.61117	0.009023
DRAM1	4.30623	1.7e-05		SMAD1	2.34409	0.019074		CIAPIN1	-4.25768	2.1e-05		THRB	-2.61043	0.009043
DUS2	-4.30386	1.7e-05		EFR3A	-2.34379	0.019089		CORO7	-4.25487	2.1e-05		JOSD1	-2.61026	0.009047
ECHDC2	4.30588	1.7e-05		SERGEF	-2.34348	0.019105		FKBP5	4.25172	2.1e-05		RNF144A	2.60821	0.009102
HK1	-4.30111	1.7e-05		PPP1R13B	-2.34331	0.019113		GDAP1L1	-4.25894	2.1e-05		APELA	-2.60779	0.009113
KIAA0319	-4.29829	1.7e-05		TFPI	2.34176	0.019193		INTS6	4.25142	2.1e-05		SH3GL2	-2.60775	0.009114
MAPK6	-4.2996	1.7e-05		SZRD1	2.34155	0.019204		MORC4	4.24904	2.1e-05		LYN	2.6072	0.009129
MED1	4.29589	1.7e-05		ZNF430	2.34155	0.019204		PARVA	4.25247	2.1e-05		TNFRSF17	2.60708	0.009132
MKLN1	4.29974	1.7e-05		ADGRL1	-2.341	0.019232		RPS21	4.25089	2.1e-05		CEP68	-2.60673	0.009141
MLLT10	4.29705	1.7e-05		PTBP3	2.34063	0.019251		SORL1	4.25658	2.1e-05		MEF2A	-2.60565	0.00917
NDFIP2	-4.29791	1.7e-05		SLC35F1	-2.33984	0.019292		VIPR1	-4.25112	2.1e-05		P2RX5	-2.60543	0.009176
NFU1	-4.3027	1.7e-05		MZT2B	2.3395	0.01931		ACSL1	4.24699	2.2e-05		B3GNTL1	2.6044	0.009203
PPP2R5D	-4.29535	1.7e-05		PLD3	-2.33914	0.019328		BBS9	4.24524	2.2e-05		TGFB3	-2.60391	0.009217
SLC13A4	4.29963	1.7e-05		ADK	-2.33902	0.019334		CDC14A	4.24385	2.2e-05		NR1D2	-2.60272	0.009249
SLC39A1	4.29533	1.7e-05		AMIGO2	-2.33857	0.019358		COPS4	-4.24128	2.2e-05		GDPD3	2.60205	0.009267
SOWAHC	4.3039	1.7e-05		PCMTD2	2.33834	0.019369		FAN1	4.24026	2.2e-05		USP33	-2.60138	0.009285
SPR	4.2959	1.7e-05		LRRTM1	-2.33667	0.019457		IRF7	4.24172	2.2e-05		GLYCAM1	2.60096	0.009296
BCL2	4.2838	1.8e-05		PIN1	-2.3363	0.019476		NFIL3	4.24805	2.2e-05		ASPG	2.60071	0.009303
CHL1	-4.28787	1.8e-05		HABP4	-2.33545	0.01952		PAK1	-4.24587	2.2e-05		IFIT1	2.60038	0.009312
DHX36	-4.29259	1.8e-05		CD6	-2.33419	0.019585		PDS5B	4.24849	2.2e-05		TSTD3	-2.60031	0.009314
DLD	-4.28299	1.8e-05		NCOA5	2.33409	0.019591		PTPRK	4.24305	2.2e-05		TRGC2	-2.59746	0.009392
FBXL16	-4.29342	1.8e-05		RSRC1	2.33387	0.019603		RPL27A	4.23885	2.2e-05		PNPO	-2.59742	0.009393
INSIG2	-4.29365	1.8e-05		LBH	-2.33369	0.019612		SQLE	4.24772	2.2e-05		IRG1	2.59735	0.009395
MSH2	-4.29046	1.8e-05		CACNB1	-2.3335	0.019622		KAT6B	4.22936	2.3e-05		ACSS2	-2.59681	0.009409
[truncated: 17,562 more rows]

## Sheet: Table S3
	GENE	3xTG COMBO Z	AD COMBO Z		GENE	3xTG COMBO Z	AD COMBO Z
	AHNAK	-2.82	9.7		LDHA	-2.42	-9.04
	TBL1X	-2.21	9.07		PPP1R7	-3.65	-8.72
	GFAP	4.12	9.01		TUBG2	-3.43	-8.4
	PLCE1	-2.71	8.85		IDS	-3.01	-8.36
	ADD3	2.16	8.43		SLC25A11	-2.04	-8.32
	KAT6A	-2.14	8.3		TRIM37	-3.22	-8.29
	PAX6	2.79	8.05		PDHA1	-2.77	-8.24
	AGFG2	-3.01	8.02		NCALD	-3.27	-8.15
	G3BP1	-2.84	7.89		GABRG2	-2.05	-8.14
	RASL12	2.39	7.38		BNIP3	-3.86	-7.94
	PDLIM5	2.57	7.37		RGS4	-3.13	-7.94
	NFIA	2.42	7.33		REEP1	-3.08	-7.94
	MED13L	-5.5	7.31		WDR7	-3.89	-7.9
	YAP1	2.54	7.29		CADPS	-3.47	-7.86
	WWOX	-6.35	7.24		CPLX1	-2.22	-7.82
	NPAS3	2.98	7.16		EHD3	-4.17	-7.78
	VEZF1	2.22	7.16		TSPAN7	2.16	-7.75
	HMBOX1	-2.01	7.16		SYT1	-2.63	-7.67
	WWTR1	2.77	7.14		NDUFB8	-2.38	-7.66
	LRRC1	-2.93	7.11		NCDN	-2.37	-7.58
	GSN	2.26	6.87		LANCL2	-3.64	-7.5
	RHOBTB3	4.21	6.82		ENO2	-2.57	-7.48
	IRF2BP2	-2.33	6.67		ICA1	-8.12	-7.47
	ARHGEF40	2.29	6.64		MAGED1	-2.19	-7.47
	NIPBL	-2.89	6.56		NEDD4L	-2.42	-7.44

## Sheet: Table S4
	GENE	3xTG COMBO Z	FASUDILfm		GENE	3xTG COMBO Z	FASUDILfm
	PER1	-2.07	4.75		CENPO	-2.05	-4.27
	LFNG	2.23	4.37		ADAMTS4	-2.08	-3.7
	RPS13	2.61	4.04		CD14	5.84	-3.35
	TXNIP	3.84	4.03		AXIN2	-2.12	-3.29
	TRIB1	-2.31	3.97		ARHGAP26	-3.62	-3.18
	DYRK3	-3.8	3.45		DNM3	-3.61	-3.16
	NR4A1	-2.71	3.26		ERCC2	-4.13	-3.11
	DUSP6	-2.5	3.24		CCL4	2.52	-3.08
	IP6K2	-2.44	3.17		RFFL	2.27	-3.05
	NR1D2	-2.6	3.14		SOX9	2.22	-3.05
	TLR7	4.72	3.13		GPR183	3.75	-2.94
	JUNB	-2.69	3.06		PTPN6	2.19	-2.91
	ZBTB11	-2.55	3.06		S100B	2.48	-2.84
	HTRA1	3.01	3.04		SORCS3	-2.02	-2.82
	BHLHE40	-2.35	3.04		CRYAB	2.17	-2.77
	BHLHE41	-2.26	3.01		FAM83B	-2.41	-2.73
	UBXN7	-2.57	2.94		PLP1	3.66	-2.72
	TBL1X	-2.21	2.9		MYO9A	-3.32	-2.72
	BCL2L1	2.17	2.9		TBXAS1	4.22	-2.66
	HRH3	-2.47	2.87		SYNE1	-3.4	-2.65
	DNAJB14	-2.15	2.86		KCNQ5	-2.56	-2.6
	RIC8B	-2.87	2.84		P2RY13	3.68	-2.59
	MECP2	-2.18	2.82		EPCAM	-3.04	-2.56
	HIPK1	-2.35	2.8		DDX43	2	-2.51
	ARID5B	-3.18	2.74		ERO1B	-3.04	-2.48

## Sheet: Table S5
	3xTG COMBO Z	FASUDILfm	PATHWAY						3xTG COMBO Z	FASUDILfm	PATHWAY
	-2.93	6.49	BRCA1 PCC NETWORK						4.76	-5.4	OLIGODENDROCYTE MARKERS
	2.22	5.38	HOUSEKEEPING GENES						3.46	-5.22	MATRISOME
	3.35	5.14	TRANSLATION						2.24	-4.76	CHOROID PLEXUS MARKERS
	-3.05	4.89	MYC MAX TARGETS						6.56	-4.72	METABOLIC SYNDROM NETWORK
	-3	4.88	CIRCADIAN CLOCK						3.84	-4.55	MATRISOME ASSOCIATED
	-2.15	4.82	BOUND BY MYC						2.67	-4.04	BRAIN HCP WITH H3K4ME3 AND H3K27ME3
	2.6	4.36	3 UTR MEDIATED TRANSLATIONAL REGULATION						2.12	-4	TRANSIENTLY UP BY 2ND EGF PULSE ONLY
	-3.02	4.25	BMAL1 CLOCK NPAS2 ACTIVATES CIRCADIAN EXPRESSION						3.09	-3.95	SYSTEMIC LUPUS ERYTHEMATOSUS
	-3.72	4.2	MYC TARGETS REPRESSED BY SERUM						3.87	-3.88	GLIOBLASTOMA MESENCHYMAL
	-4.46	4.19	PGC						4.22	-3.79	INTERFERON RESPONSIVE GENES
	2.52	3.91	PEPTIDE CHAIN ELONGATION						4.81	-3.74	IFNB1 TARGETS
	-2.08	3.84	PROCESSING OF CAPPED INTRON CONTAINING PRE MRNA						3.85	-3.56	UP BY HBV INFECTION
	-5.33	3.74	MYCN TARGETS WITH E BOX						2.7	-3.5	SECRETED FACTORS
	2.88	3.7	ACTIVATION OF THE MRNA UPON BINDING OF THE CAP BINDING COMPLEX AND EIFS AND SUBSEQUENT BIND						3.53	-3.42	IFNA RESPONSE
	-2.78	3.66	MRNA PROCESSING						3.97	-3.29	CLASS A1 RHODOPSIN LIKE RECEPTORS
	-2.03	3.66	MRNA SPLICING						3.8	-3.18	CYTOKINE CYTOKINE RECEPTOR INTERACTION
	3.2	3.64	SRP DEPENDENT COTRANSLATIONAL PROTEIN TARGETING TO MEMBRANE						2.26	-3.12	LIPID DIGESTION MOBILIZATION AND TRANSPORT
	-3.56	3.57	SIGNALLING BY NGF						2.95	-3.1	INTERFERON RESPONSE
	-4.25	3.49	TCA CYCLE AND RESPIRATORY ELECTRON TRANSPORT						2.5	-3.05	INTERFERON SIGNATURE IN CANCER
	2.5	3.43	FORMATION OF THE TERNARY COMPLEX AND SUBSEQUENTLY THE 43S COMPLEX						3.88	-3.02	LIVER SPECIFIC GENES
	-2.07	3.42	MTOR 4PATHWAY						3.03	-3.01	GPCR LIGAND BINDING
	-2.88	3.41	CIRCADIAN RHYTHM MAMMAL						2.94	-2.97	AP1 TARGETS
	-3.16	3.39	RESPIRATORY ELECTRON TRANSPORT						3.13	-2.89	RESPONSE TO IMIQUIMOD
	-2.22	3.34	MIR16 TARGETS						2.68	-2.87	MCV6 LCP WITH H3K4ME3
	2.07	3.34	RIBOSOME						4.31	-2.84	PSMD4 TARGETS
